# Supplementary material for: Leaky barriers to gene sharing between locally co-existing coagulase-negative Staphylococcus species
Source: Commun Biol. 2023 May 3;6:482. doi: 10.1038/s42003-023-04877-0 (PMC10156822; doi:10.1038/s42003-023-04877-0)
Supplement: Supplementary file 3 — Supplemental Data 1-9 [file 42003_2023_4877_MOESM3_ESM.xlsx]

## Sheet: Data S1
Supplementary Data 1. Metadata, sequence quality metrics, and NCBI Accession numbers for each CoNS isolate in this study
	Metadata									Sequence quality							Biosample accession
genome id	animal group	host	species_FASTANI	species_MALDI-TOF	body_site	MR/MS	year of isolation	month of isolatiom	state	Total.length	size_MB	contigs	N50	GC (%)	Completeness	Contamination
4727_3A_S125	avian	bird	agnetis	hyicus	eye	MS	2019	June	unknown	2690453	2.69045	46	195648	35.28	99.01	1.95	SAMN30379141
6361e_S103	avian	avian	agnetis	hyicus	abscess	MS	2019	August	ME	2468883	2.46888	33	148393	35.59	99.01	2.06	SAMN30379142
7336_29A_S105	bovine	cows	agnetis	hyicus	milk	MS	2019	September	NH	2289530	2.28953	40	108759	35.83	99.01	1.5	SAMN30379143
283C_S166	canine	dogs	capitis	capitis	skin	MR	2018	January	NH	2589747	2.58975	37	594533	32.59	99.76	0.1	SAMN30379144
5294f_S109	canine	dogs	capitis	capitis	skin	MS	2018	July	NH	2388605	2.38861	27	681134	32.74	99.81	0.06	SAMN30379145
6122b_S133	canine	dogs	capitis	capitis	ear	MS	2019	August	NH	2469881	2.46988	29	848775	32.67	99.81	0.06	SAMN30379146
6489e_S122	canine	dogs	capitis	capitis	ear	MS	2019	August	MA	2548773	2.54877	31	385584	32.69	99.81	0.1	SAMN30379147
6490b_S148	feline	cats	capitis	capitis	ear	MS	2019	August	MA	2454906	2.45491	23	351172	32.76	99.81	0.02	SAMN30379148
3113-1A_S97_1	bovine	cows	chromogenes	chromogenes	unknown	MS	2018	May	NH	2265032	2.26503	11	1139656	36.64	99.06	2.44	SAMN30379149
5191_2A	bovine	cows	chromogenes	chromogenes	fecal	MS	2019	July	NH	2322502	2.3225	16	545116	36.69	99.06	1.25	SAMN30379150
5198_A_S121	bovine	cows	chromogenes	chromogenes	fecal	MS	2019	July	NH	2368384	2.36838	11	1262602	36.58	98.78	2.41	SAMN30379151
5553_1A	bovine	cows	chromogenes	chromogenes	milk	MS	2019	July	NH	2282524	2.28252	14	1214349	36.64	99.06	1.32	SAMN30379152
5960a_S145	bovine	cows	chromogenes	chromogenes	milk	MS	2019	July	NH	2298436	2.29844	15	1217375	36.64	99.06	2.41	SAMN30379153
6942B	bovine	cows	chromogenes	xylosus	milk	MS	2019	September	NH	2322981	2.32298	15	545116	36.69	99.06	1.25	SAMN30379154
7129_2d_S157	bovine	cows	chromogenes	chromogenes	milk	MS	2019	September	NH	2318024	2.31802	19	250005	36.68	99.06	1.82	SAMN30379155
7138a_S169	bovine	cows	chromogenes	chromogenes	milk	MS	2019	September	NH	2310003	2.31	18	1240898	36.67	99.06	1.26	SAMN30379156
7536_2A_S98	bovine	cows	chromogenes	chromogenes	milk	MS	2019	September	NH	2397864	2.39786	12	1252677	36.78	99.06	1.43	SAMN30379157
10023_30A	bovine	cows	coagulans	xylosus	milk	MS	2019	January	NH	2451880	2.45188	21	278135	35.85	99.61	0.94	SAMN30379158
7482e	equine	horse	coagulans	equorum	skin	MS	2018	September	VT	2487141	2.48714	18	305592	35.79	99.05	0.97	SAMN30379159
8282a_S108	canine	dogs	coagulans	hominis	scab	MR	2018	October	NH	2407541	2.40754	20	305564	35.79	99.05	0.94	SAMN30379160
4052B_S146	equine	horse	delphini	delphini	nasal	MS	2018	May	NH	2540285	2.54028	38	168906	38.29	99.56	0.21	SAMN30379161
66A_S182	canine	dogs	delphini	delphini	skin	MS	2020	January	NH	2663694	2.66369	29	275116	38.06	99.56	0.09	SAMN30379162
7553C_S111	equine	horse	delphini	delphini	eye	MS	2017	October	NH	2548373	2.54837	34	123390	38.36	99.81	0.11	SAMN30379163
9211B_S123	feline	cats	delphini	delphini	ear	MS	2019	November	MA	2579940	2.57994	55	100924	38.21	99.56	0.09	SAMN30379164
9601B_S135	equine	horse	delphini	delphini	nasal	MS	2017	December	NH	2549649	2.54965	37	196791	38.3	99.56	0.21	SAMN30379165
10252E_S147	feline	cats	epidermidis	epidermidis	bladder	MS	2019	December	NH	2524076	2.52408	37	188840	32	99.81	0.37	SAMN30379166
1072_2E1_S159	canine	dogs	epidermidis	epidermidis	skin	MS	2020	February	NH	2581566	2.58157	46	126988	32.03	99.81	0	SAMN30379167
2321_2a_S171	feline	cats	epidermidis	epidermidis	ear	MS	2019	March	NH	2514209	2.51421	40	163080	32.06	99.81	0	SAMN30379168
2712_A_S183	feline	cats	epidermidis	epidermidis	nasal	MS	2019	April	ME	2494414	2.49441	13	582888	31.87	99.67	0	SAMN30379169
2795-1B_S100_1	bovine	cows	epidermidis	epidermidis	milk	MS	2019	April	NH	2516944	2.51694	37	224878	32.02	99.81	0.02	SAMN30379170
283A	canine	dogs	epidermidis	epidermidis	skin	MR	2018	January	NH	2554579	2.55458	52	151002	31.9	99.81	0	SAMN30379171
2870_C_S112	canine	dogs	epidermidis	epidermidis	wound	MR	2019	April	NH	2451439	2.45144	39	181595	31.98	99.81	0	SAMN30379172
2929A	lapine	lop eared rabbit	epidermidis	epidermidis	ear	MS	2018	May	NH	2487085	2.48708	38	145338	32	99.81	0	SAMN30379173
3321_A_S124	feline	cats	epidermidis	epidermidis	urine	MR	2019	May	NH	2484094	2.48409	52	110107	32.03	99.81	0	SAMN30379174
3472B	murine	chinchilla	epidermidis	epidermidis	ear	MS	2018	May	NH	2587760	2.58776	38	218150	31.84	99.67	0	SAMN30379175
3807_A_S136	feline	cats	epidermidis	epidermidis	skin	MR	2019	May	NH	2532059	2.53206	54	102601	32.06	99.81	0.09	SAMN30379176
3880B	canine	dogs	epidermidis	epidermidis	urine	MR	2018	May	NH	2472619	2.47262	38	171197	32.02	99.67	0.28	SAMN30379177
4088_3C	bovine	cows	epidermidis	epidermidis	milk	MS	2018	May	NH	2558552	2.55855	44	166052	31.89	99.81	0	SAMN30379178
4371A	feline	cats	epidermidis	epidermidis	tooth	MR	2018	June	ME	2476651	2.47665	24	318206	32.04	99.81	0.06	SAMN30379179
470A	feline	cats	epidermidis	epidermidis	ear	MS	2018	January	Nh	2435445	2.43545	35	189188	32.06	99.81	0	SAMN30379180
4947c	canine	dogs	epidermidis	epidermidis	skin	MR	2018	July	NH	2528013	2.52801	51	122367	31.92	99.81	0	SAMN30379181
5157A	feline	cats	epidermidis	epidermidis	nasal	MS	2019	July	MA	2451879	2.45188	38	140187	32.07	99.81	0	SAMN30379182
5383b	feline	cats	epidermidis	epidermidis	urine	MR	2018	July	MA	2468867	2.46887	35	258819	31.97	99.81	0.28	SAMN30379183
6101a_S160	feline	cats	epidermidis	epidermidis	urine	MS	2019	August	VT	2464896	2.4649	29	176948	31.91	99.81	0	SAMN30379184
6121b_S172	canine	dogs	epidermidis	epidermidis	wound	MS	2019	August	NH	2439228	2.43923	40	176422	31.95	99.81	0	SAMN30379185
7840E_S113	feline	cats	epidermidis	epidermidis	gingial tissue	MS	2019	October	MA	2426463	2.42646	37	123490	32.02	99.81	0	SAMN30379186
800A	canine	dogs	epidermidis	epidermidis	wound	MS	2018	February	NH	2474375	2.47438	34	168514	31.99	99.67	0	SAMN30379187
8406_4A	canine	dogs	epidermidis	epidermidis	ear	MS	2019	October	MA	2405260	2.40526	26	372312	32	99.81	0	SAMN30379188
9306A_S137	feline	cats	epidermidis	epidermidis	ear	MS	2019	November	NH	2600737	2.60074	26	284393	31.93	99.59	0	SAMN30379189
9532A	feline	cats	epidermidis	epidermidis	swab	MS	2017	December	MA	2458443	2.45844	40	133030	31.93	99.67	0	SAMN30379190
10180B	canine	dogs	equorum	equorum	wound	MS	2019	December	NH	2729268	2.72927	11	1071256	32.9	99.81	0.3	SAMN30379191
10300B_Sc_S15	feline	cats	equorum	sciuri	nasal	MS	2019	December	MA	2825015	2.82502	30	200424	32.88	99.81	1.19	SAMN30379192
2315-3A_S_S6	bovine	cows	equorum	simulans	milk	MS	2018	April	NH	2816192	2.81619	35	664887	32.82	99.21	1.16	SAMN30379193
4784f	equine	horse	equorum	equorum	nasal	MS	2018	July	ME	2747064	2.74706	18	1048379	33.01	99.81	0.22	SAMN30379194
584_4C_S_S7	bovine	cows	equorum	simulans	swab	MS	2020	January	NH	2749494	2.74949	25	304282	32.96	99.81	1.25	SAMN30379195
6294e_Sc_S4	equine	horse	equorum	sciuri	eye	MS	2018	August	NH	2754701	2.7547	21	579757	33.04	99.81	0.66	SAMN30379196
6301b_Sc_S16	canine	dogs	equorum	sciuri	mammary gland	MS	2018	August	NH	2794764	2.79476	33	648440	32.77	99.81	0.25	SAMN30379197
7137_1C	ovine	Alpaca	equorum	equorum	skin	MS	2019	September	VT	2804706	2.80471	20	436723	32.87	99.81	1.03	SAMN30379198
7677b_S_S8	canine	dogs	equorum	simulans	swab	MS	2018	October	NH	2813156	2.81316	27	425886	32.89	99.81	0.88	SAMN30379199
770_2A_E_S14	bovine	cows	equorum	equorum	milk	MS	2020	January	NH	2789057	2.78906	23	580272	32.82	99.81	0.69	SAMN30379200
8603a_Sc_S5	equine	horse	equorum	sciuri	nasal	MS	2018	October	NH	2850858	2.85086	42	581571	32.87	99.81	1.02	SAMN30379201
10366C_S173	feline	cats	felis	felis	swab	MS	2019	December	MA	2388823	2.38882	29	175685	34.83	98.19	1.47	SAMN30379202
1205C_S185	feline	cats	felis	felis	Lung	MS	2018	February	ME	2374861	2.37486	52	103695	34.88	98.19	1.76	SAMN30379203
1405b_S102	feline	cats	felis	felis	ear	MS	2019	March	MA	2385810	2.38581	45	100982	34.9	98.19	3.22	SAMN30379204
1657A_S114	feline	cats	felis	felis	skin	MS	2020	March	MA	2617156	2.61716	40	172212	34.72	98.19	1.57	SAMN30379205
1785A_S126	feline	cats	felis	felis	swab	MS	2018	March	VT	2332493	2.33249	36	144872	34.93	98.19	1.47	SAMN30379206
1831A_S138	feline	cats	felis	felis	ear	MS	2020	March	NH	2337553	2.33755	37	159637	34.96	98.19	1.4	SAMN30379207
2221b_S150	feline	cats	felis	felis	swab	MS	2019	March	NH	2357598	2.3576	57	102317	34.87	98.19	0.91	SAMN30379208
26A_S162	feline	cats	felis	felis	ear	MS	2020	January	ME	2580098	2.5801	47	114531	34.71	98.19	2.13	SAMN30379209
281A_S174	feline	cats	felis	felis	urine	MS	2018	January	NH	2541153	2.54115	68	84886	34.7	98.19	1.57	SAMN30379210
2943C_S186	feline	cats	felis	felis	skin	MS	2018	May	NH	2405271	2.40527	49	128518	34.93	98.19	0.91	SAMN30379211
3541C_S115	feline	cats	felis	felis	ear	MS	2018	May	VT	2390509	2.39051	50	94496	34.92	98.19	1.47	SAMN30379212
405D_S127	feline	cats	felis	felis	abdomen	MS	2020	January	NH	2515971	2.51597	54	121818	34.84	98.19	1.47	SAMN30379213
4504C_S139	lapine	rabbit	felis	felis	abscess	MS	2019	June	NH	2387936	2.38794	43	162715	35	98.19	1.49	SAMN30379214
4602_AN3_S151	feline	cats	felis	felis	abscess	MR	2019	June	VT	2444213	2.44421	61	77326	34.95	98.19	1.89	SAMN30379215
4834a_S163	feline	cats	felis	felis	pharynx	MS	2018	June	NH	2345208	2.34521	37	154356	34.95	98.19	1.47	SAMN30379216
4927_A_S175	feline	cats	felis	felis	ear	MS	2019	June	VT	2475135	2.47513	55	145395	34.85	98.19	1.47	SAMN30379217
5157_B_S187	feline	cats	felis	felis	nasal	MS	2019	July	MA	2436077	2.43608	68	85178	34.86	98.19	0.91	SAMN30379218
5161c_S104	feline	cats	felis	felis	urine	MS	2018	July	VT	2495486	2.49549	32	115722	34.92	98.19	1.87	SAMN30379219
5365a_S116	feline	cats	felis	felis	wound	MS	2018	July	NH	2414171	2.41417	36	180938	34.89	98.19	1.47	SAMN30379220
5707a_S128	feline	cats	felis	felis	ear	MS	2018	July	NH	2417230	2.41723	36	146435	34.99	98.19	1.47	SAMN30379221
6020a_S140	feline	cats	felis	felis	nailbed	MS	2019	August	NH	2439103	2.4391	65	86250	34.89	98.19	2.04	SAMN30379222
6490a_S152	feline	cats	felis	felis	ear	MS	2019	August	MA	2494496	2.4945	53	83279	34.77	98.19	1.51	SAMN30379223
65A_S164	feline	cats	felis	felis	ear	MS	2020	January	MA	2336504	2.3365	32	162104	34.95	98.19	1.47	SAMN30379224
6777_S161	feline	cats	felis	felis	urine	MS	2018	August	VT	2271025	2.27102	32	158192	34.87	98.19	1.47	SAMN30379225
7407A_S176	feline	cats	felis	felis	urine	MS	2019	September	NH	2374252	2.37425	53	97287	34.89	98.19	1.47	SAMN30379226
7515E_S188	feline	cats	felis	felis	nasal	MS	2019	September	MA	2481899	2.4819	58	159739	34.83	98.19	1.47	SAMN30379227
773D	feline	cats	felis	felis	swab	MS	2020	January	MA	2364308	2.36431	37	107755	34.84	97.62	1.47	SAMN30379228
7804B_S117	feline	cats	felis	felis	ear	MS	2019	October	NH	2426301	2.4263	74	70109	34.86	98.19	1.47	SAMN30379229
7845_1A	feline	cats	felis	felis	swab	MS	2019	October	VT	2539647	2.53965	55	96753	34.74	97.2	1.76	SAMN30379230
8129C_S141	feline	cats	felis	felis	ear	MS	2017	October	ME	2403086	2.40309	57	93181	34.91	98.19	1.47	SAMN30379231
8158A_S153	feline	cats	felis	felis	swab	MS	2017	October	NH	2296530	2.29653	54	95140	34.89	98.19	0.91	SAMN30379232
8378A_S165	feline	cats	felis	felis	wound	MS	2017	October	NH	2434957	2.43496	48	94658	34.9	97.96	1.47	SAMN30379233
8388_2C_S177	feline	cats	felis	felis	brain	MS	2019	October	VT	2536173	2.53617	50	171886	34.71	98.19	1.2	SAMN30379234
8525B_S189	feline	cats	felis	felis	urine	MS	2019	October	NH	2439408	2.43941	53	153231	34.9	98.19	0.91	SAMN30379235
8556a_S106	feline	cats	felis	felis	urine	MS	2018	October	VT	2376872	2.37687	45	102516	34.75	98.19	1.47	SAMN30379236
8562A_S118	feline	cats	felis	felis	wound	MS	2019	October	NH	2411406	2.41141	53	94659	34.9	98.19	1.47	SAMN30379237
8806B_S130	feline	cats	felis	felis	wound	MS	2018	November	MA	2438774	2.43877	54	78900	34.85	98.19	2.04	SAMN30379238
8841A_S142	canine	dogs	felis	felis	ear	MS	2017	November	NH	2426886	2.42689	45	152165	34.93	98.19	1.47	SAMN30379239
8855A_S154	canine	dogs	felis	felis	swab	MS	2017	November	NH	2372080	2.37208	44	155180	34.88	98.19	0.91	SAMN30379240
10252F_S190	feline	cats	hominis	hominis	urine	MS	2019	December	NH	2191106	2.19111	20	628973	31.43	99.57	0.11	SAMN30379241
1706F	canine	dogs	hominis	hominis	abdomen	MS	2020	March	NH	2204044	2.20404	29	338467	31.3	99.57	0.02	SAMN30379242
1824F	bovine	cows	hominis	hominis	milk	MS	2020	March	NH	2304243	2.30424	26	301727	31.47	99.01	0	SAMN30379243
3112_S178	feline	cats	hominis	hominis	swab	MS	2018	May	MA	2283752	2.28375	32	216920	31.45	99.57	0.56	SAMN30379244
3472A_S119	murine	chinchilla	hominis	hominis	ear	MS	2018	May	NH	2205604	2.2056	26	478005	31.4	99.57	0.21	SAMN30379245
3585_A_S131	feline	cats	hominis	hominis	pleural fluid	MS	2019	May	NH	2223929	2.22393	46	140269	31.33	99.57	0	SAMN30379246
4593c_S143	feline	cats	hominis	hominis	swab wound	MS	2018	June	NH	2174883	2.17488	21	272343	31.38	99.57	0.08	SAMN30379247
5969_8a_X_S10	bovine	cows	hominis	xylosus	milk	MS	2018	August	NH	2290665	2.29067	24	275782	31.46	99.01	0	SAMN30379248
617A_S167	canine	dogs	hominis	hominis	skin	MS	2020	January	NH	2193971	2.19397	15	628973	31.43	99.57	0.11	SAMN30379249
7617A_S179	feline	cats	hominis	hominis	swab	MS	2019	September	VT	2199930	2.19993	32	228303	31.44	99.57	0.3	SAMN30379250
7840C_S191	feline	cats	hominis	hominis	gingial tissue	MS	2019	October	MA	2178916	2.17892	40	238752	31.38	99.53	0.3	SAMN30379251
1700A_S132	feline	cats	lugdunensis	lugdunensis	urine	MS	2020	March	MA	2584921	2.58492	20	418707	33.78	99.8	0	SAMN30379252
3283B_S144	canine	dogs	lugdunensis	lugdunensis	ear	MS	2018	May	MA	2609322	2.60932	30	286062	33.59	99.8	0	SAMN30379253
4122_A_S156	canine	dogs	lugdunensis	lugdunensis	ear	MR	2019	May	MA	2613580	2.61358	29	286059	33.58	99.8	0	SAMN30379254
7334c_S168	canine	dogs	lugdunensis	lugdunensis	nasal	MS	2018	September	NH	2555222	2.55522	11	1292579	33.74	99.8	0	SAMN30379255
8657_2A_S192	feline	cats	lugdunensis	lugdunensis	urine	MS	2019	October	MA	2536536	2.53654	21	337595	33.76	99.8	0	SAMN30379256
10284A	equine	horse	pseudoxylosus	xylosus	uterus	MS	2017	September	ME	3133197	3.1332	22	414485	32.62	99.81	2.91	SAMN30379257
1670d_S_S89	canine	dogs	pseudoxylosus	simulans	anal gland	MR	2019	March	NH	2940824	2.94082	32	260932	32.47	99.7	0.93	SAMN30379258
285_2B	canine	dogs	pseudoxylosus	xylosus	bronchoalveolar lavage fluid	MR	2018	January	NH	3060183	3.06018	22	507463	32.51	99.81	0.86	SAMN30379259
3581D_S_S66	caprine	caprine	pseudoxylosus	simulans	urine	MS	2018	May	CT	3130489	3.13049	21	414445	32.61	99.81	2.91	SAMN30379260
5191_1A	bovine	cows	pseudoxylosus	xylosus	fecal	MS	2019	July	NH	3056571	3.05657	30	485595	32.48	99.81	3.44	SAMN30379261
6915B_E_S85	lapine	rabbit	pseudoxylosus	equorum	abscess	MS	2019	September	NH	2986289	2.98629	31	302718	32.38	99.81	1.35	SAMN30379262
7535J	canine	dogs	pseudoxylosus	xylosus	skin	MS	2019	October	MA	2944029	2.94403	28	394654	32.49	99.7	0.93	SAMN30379263
2405B	canine	dogs	simulans	simulans	wound	MS	2018	April	NH	2647785	2.64778	57	107154	35.92	98.9	0.9	SAMN30379264
2613E_Sc_S39	equine	horse	simulans	sciuri	nasal	MS	2018	April	ME	2582296	2.5823	22	313920	35.97	99.53	0.97	SAMN30379265
26D	feline	cats	simulans	simulans	ear	MS	2020	January	ME	2698048	2.69805	32	268759	36.06	99.53	0.97	SAMN30379266
2947E_S_S42	feline	cats	simulans	simulans	ear	MS	2018	May	MA	2645011	2.64501	61	103261	35.92	98.9	0.9	SAMN30379267
3110C_S_S54	canine	dogs	simulans	simulans	ear	MS	2018	May	MA	2708435	2.70844	26	243240	35.74	99.75	0.78	SAMN30379268
3880A	canine	dogs	simulans	epidermidis	urine	MR	2018	May	NH	2545079	2.54508	26	296651	36.1	99.53	0.97	SAMN30379269
4947b_Sc_S63	canine	dogs	simulans	sciuri	skin	MR	2018	July	NH	2734346	2.73435	19	517298	35.95	99.53	0.97	SAMN30379270
5884c_E_S49	equine	horse	simulans	equorum	skin	MS	2018	August	NH	2693567	2.69357	16	450252	35.91	99.53	0.78	SAMN30379271
6161C	caprine	caprine	simulans	simulans	skin	MS	2018	August	ME	2718821	2.71882	35	249788	35.83	99.53	0.97	SAMN30379272
6179_2D_S_S43	ovine	ovine	simulans	simulans	wound	MS	2019	August	VT	2695895	2.6959	34	243338	36.05	99.53	0.97	SAMN30379273
6266c_X_S46	equine	horse	simulans	xylosus	wound	MS	2019	August	NH	2649887	2.64989	14	423353	36.03	99.53	0.78	SAMN30379274
6365a_S_S55	feline	cats	simulans	simulans	skin	MS	2019	August	VT	2831622	2.83162	37	241920	35.83	99.53	1.53	SAMN30379275
6365c_X_S58	feline	cats	simulans	xylosus	skin	MR	2019	August	VT	2630093	2.63009	19	294992	36.01	99.53	0.78	SAMN30379276
7127_3e_X_S47	bovine	cows	simulans	xylosus	milk	MS	2018	September	NH	2667790	2.66779	58	100707	35.89	99.39	0.88	SAMN30379277
7136c_X_S59	murine	mouse	simulans	xylosus	heart	MS	2019	September	NH	2756267	2.75627	64	99795	35.82	99.53	0.32	SAMN30379278
7270A	canine	dogs	simulans	simulans	ear	MR	2019	September	NH	2701044	2.70104	42	200175	35.92	99.53	0.78	SAMN30379279
7493_2d_Sc_S52	murine	squirrel	simulans	sciuri	tissue	MS	2018	October	NH	2742555	2.74255	23	353482	35.79	99.53	0.78	SAMN30379280
7493_3B_Sc_S64	murine	squirrel	simulans	sciuri	tissue	MS	2018	October	NH	2659622	2.65962	35	139154	35.99	99.53	0.78	SAMN30379281
7681E	canine	dogs	simulans	simulans	ear	MS	2017	October	NH	2630566	2.63057	19	295220	36.01	99.53	0.78	SAMN30379282
7856_8A	bovine	cows	simulans	simulans	milk	MS	2018	October	VT	2627960	2.62796	23	500215	35.96	99.53	0.82	SAMN30379283
8129E_E_S38	feline	cats	simulans	equorum	ear	MS	2017	October	ME	2714756	2.71476	21	1390089	35.88	99.53	0.97	SAMN30379284
849B_X_S48	ovine	ovine	simulans	xylosus	swab	MS	2020	February	NH	2655795	2.65579	52	114125	36	99.53	0.9	SAMN30379285
8681F_S_S44	canine	dogs	simulans	simulans	ear	MS	2019	November	MA	2646778	2.64678	14	1364942	36.06	99.53	0.97	SAMN30379286
8901-1B_Sc_S41	canine	dogs	simulans	sciuri	swab	MS	2017	November	NH	2694777	2.69478	19	317753	35.85	99.53	0.78	SAMN30379287
8931A_X_S60	ovine	ovine	simulans	xylosus	abscess	MS	2019	November	ME	2644436	2.64444	24	331695	35.9	99.75	0.97	SAMN30379288
9272C_S_S56	avian	Cockatoo	simulans	simulans	skin	MS	2019	December	ME	2698157	2.69816	44	181505	35.92	99.53	0.78	SAMN30379289
9322A_E_S50	feline	cats	simulans	equorum	skin	MS	2017	November	MA	2817081	2.81708	57	116734	35.67	99.53	1.41	SAMN30379290
9464C_E_S62	bovine	cows	simulans	equorum	milk	MS	2019	December	NH	2675877	2.67588	60	201564	35.93	99.53	1.95	SAMN30379291
9496e	canine	dogs	simulans	simulans	ear	MS	2019	December	VT	2652888	2.65289	32	201604	35.97	99.53	0.97	SAMN30379292
9567C_Sc_S53	canine	dogs	simulans	sciuri	wound	MR	2019	December	NH	2787195	2.7872	74	71469	35.68	99.53	0.88	SAMN30379293
9759A	ovine	Alpaca	simulans	simulans	ear	MS	2019	December	NH	2661575	2.66158	36	160733	35.98	99.53	0.78	SAMN30379294
5884A	equine	horse	succinus	Staphylococcus spp	skin	MS	2018	August	NH	2730592	2.73059	17	557178	32.76	99.67	2.62	SAMN30379295
6166a_E_S61	feline	cats	succinus	equorum	bronchoalveolar lavage fluid	MS	2018	August	NH	2713717	2.71372	15	538187	32.9	99.81	1.97	SAMN30379296
10314b	lacertine	lizard	warneri	warneri	fluid	MS	2019	January	NH	2481715	2.48171	23	329045	32.59	99.73	0	SAMN30379297
1706E	canine	dogs	warneri	warneri	abdomen	MS	2020	March	NH	2623419	2.62342	45	271295	32.44	99.73	0.4	SAMN30379298
6436b	equine	horse	warneri	warneri	abdomen	MR	2018	August	NH	2577800	2.5778	44	236314	32.44	99.73	0.28	SAMN30379299
7324A	feline	cats	warneri	warneri	swab	MS	2019	September	VT	2596825	2.59682	44	294116	32.54	99.73	0.48	SAMN30379300
8717_2B	caprine	caprine	warneri	warneri	milk	MS	2019	November	ME	2407343	2.40734	11	1239725	32.66	99.17	0	SAMN30379301
9760A_E_S86	bovine	cows	xylosus	equorum	milk		2019	December	NH	2803675	2.80368	23	271501	32.65	99.81	0.7	SAMN30379302
1072_2B	canine	dogs	xylosus	xylosus	skin	MS	2020	February	NH	2815114	2.81511	21	388982	32.58	99.81	1.64	SAMN30379303
1625C_S_S77	equine	horse	xylosus	simulans	wound	MS	2018	March	NH	2732616	2.73262	34	181478	32.7	99.81	0.59	SAMN30379304
3332B	equine	horse	xylosus	xylosus	nasal	MS	2019	May	unknown	2801465	2.80146	20	444198	32.71	99.81	0.7	SAMN30379305
3685_B_S_S78	caprine	caprine	xylosus	simulans	milk	MS	2019	May	Me	2743042	2.74304	20	306692	32.68	99.81	0.8	SAMN30379306
4487A_X_S81	bovine	cows	xylosus	xylosus	milk	MS	2018	June	NH	2880465	2.88047	24	415553	32.54	99.81	0.8	SAMN30379307
4542_E_S_S90	canine	dogs	xylosus	simulans	skin	MR	2019	June	NH	2791231	2.79123	29	381720	32.63	99.81	0.81	SAMN30379308
4970_G_Sc_S75	equine	horse	xylosus	sciuri	wound	MS	2019	June	AL	2965022	2.96502	40	570609	32.46	99.81	0.78	SAMN30379309
4971_C_Sc_S87	equine	horse	xylosus	sciuri	wound	MR	2019	June	AL	2915663	2.91566	20	628365	32.57	99.81	1.02	SAMN30379310
6167a	caprine	caprine	xylosus	xylosus	milk	MS	2018	August	NH	2798813	2.79881	22	234799	32.67	99.81	0.8	SAMN30379311
6265_7A	avian	avian	xylosus	xylosus	swab	MS	2018	August	NH	2972459	2.97246	50	318566	32.49	99.81	0.78	SAMN30379312
6407e_E_S73	canine	dogs	xylosus	equorum	nasal	MS	2018	August	NH	2794670	2.79467	22	426463	32.65	99.81	0.59	SAMN30379313
6431d_X_S70	equine	horse	xylosus	xylosus	nasal	MS	2019	August	NH	2799223	2.79922	23	392278	32.7	99.81	0.7	SAMN30379314
6436a_X_S82	equine	horse	xylosus	xylosus	abdomen	MS	2019	August	NH	2994161	2.99416	79	155915	32.57	99.81	1.78	SAMN30379315
6725C	equine	horse	xylosus	xylosus	uterus	MS	2019	August	ME	2816923	2.81692	24	266749	32.56	99.81	0.53	SAMN30379316
6841E	lapine	rabbit	xylosus	xylosus	lesion	MS	2019	August	NH	2882451	2.88245	24	415593	32.54	99.81	0.8	SAMN30379317
6915A	lapine	rabbit	xylosus	xylosus	abscess	MS	2019	September	NH	2839415	2.83941	34	206271	32.67	99.81	0.7	SAMN30379318
693_2B_S_S67	equine	horse	xylosus	simulans	wound	MS	2020	January	NH	2813954	2.81395	23	388942	32.57	99.81	1.64	SAMN30379319
7047c_S_S79	feline	cats	xylosus	simulans	ear	MS	2018	September	NH	2811426	2.81143	25	187133	32.63	99.67	0.69	SAMN30379320
7336_2a_X_S71	bovine	cows	xylosus	xylosus	milk	MS	2019	September	NH	2820570	2.82057	26	217904	32.63	99.81	0.8	SAMN30379321
7482d_X_S83	equine	horse	xylosus	xylosus	skin	MS	2018	September	VT	2883471	2.88347	31	509439	32.58	99.81	1.78	SAMN30379322
7493_4A_Sc_S76	murine	squirrel	xylosus	sciuri	tissue	MS	2018	October	NH	2788047	2.78805	26	614911	32.64	99.81	1.09	SAMN30379323
7521A	caprine	caprine	xylosus	xylosus	milk	MS	2017	October	NH	2887176	2.88718	17	412262	32.47	99.81	1.81	SAMN30379324
7553B_Sc_S88	equine	horse	xylosus	sciuri	eye	MS	2017	October	NH	2886708	2.88671	20	345249	32.47	99.81	1.81	SAMN30379325
7979D	canine	dogs	xylosus	xylosus	urine	MS	2018	October	NH	2793272	2.79327	30	407168	32.63	99.81	0.81	SAMN30379326
8144A	murine	Guinea Pig	xylosus	xylosus	wound	MS	2018	October	NH	2881152	2.88115	34	310069	32.58	99.81	1.03	SAMN30379327
9622_19A	bovine	cows	xylosus	xylosus	milk	MS	2017	December	NH	2752826	2.75283	27	260103	32.75	99.81	0.65	SAMN30379328
9622-36B_X_S84	bovine	cows	xylosus	xylosus	milk	MS	2017	December	NH	2829283	2.82928	26	389120	32.54	99.81	1.51	SAMN30379329
9731B_E_S74	ovine	Ovine	xylosus	equorum	abscess	MS	2017	December	NH	2796821	2.79682	24	234676	32.67	99.81	0.8	SAMN30379330
9758A_S_S80	ovine	Alpaca	xylosus	simulans	ear	MS	2019	December	NH	2815739	2.81574	21	266709	32.56	99.81	0.53	SAMN30379331

## Sheet: Data S2
Supplementary Data 2. Genome-wide average nucleotide identity (ANI) for all pairs of CoNS genomes. The 95% ANI similarity threshold (red) was used to delineate species boundaries
genome id	10023_30A_coagulans	10180B_equorum	10252E_S147_epidermidis	10252F_S190_hominis	10284A_pseudoxylosus	10300B_Sc_S15_equorum	10314b_warneri	10366C_S173_felis	1072_2B_xylosus	1072_2E1_S159_epidermidis	1205C_S185_felis	1405b_S102_felis	1625C_S_S77_xylosus	1657A_S114_felis	1670d_S_S89_pseudoxylosus	1700A_S132_lugdunensis	1706E_warneri	1706F_hominis	1785A_S126_felis	1824F_hominis	1831A_S138_felis	2221b_S150_felis	2315-3A_S_S6_equorum	2321_2a_S171_epidermidis	2405B_simulans	2613E_Sc_S39_simulans	26A_S162_felis	26D_simulans	2712_A_S183_epidermidis	2795-1B_S100_1_output_epidermidis	281A_S174_felis	283A_epidermidis	283C_S166_capitis	285_2B_pseudoxylosus	2870_C_S112_epidermidis	2929A_epidermidis	2943C_S186_felis	2947E_S_S42_simulans	3110C_S_S54_simulans	3112_S178_hominis	3113-1A_S97_1_output_chromogenes	3283B_S144_lugdunensis	3321_A_S124_epidermidis	3332B_xylosus	3472A_S119_hominis	3472B_epidermidis	3541C_S115_felis	3581D_S_S66_pseudoxylosus	3585_A_S131_hominis
10023_30A_coagulans	100	<75	<75	77.9314	<75	<75	78.0181	78.6056	77.8036	<75	78.6633	78.6969	77.789	78.6246	<75	<75	77.7816	77.9558	78.6319	77.8517	78.7432	78.7289	<75	<75	<75	<75	78.7327	<75	<75	<75	78.6599	<75	<75	<75	<75	<75	78.5192	<75	<75	78.0258	78.8429	<75	<75	77.8722	77.9649	<75	78.6213	<75	78.0943
10180B_equorum	77.636	100	78.2761	78.1502	81.2525	97.7356	78.6825	77.887	81.4485	78.2718	77.672	77.7747	81.2664	77.8095	81.1173	78.1128	78.6341	78.1831	77.5832	78.1605	77.6039	77.5652	98.1343	78.1889	78.2108	78.3715	77.7151	78.3232	78.0455	78.2415	77.6783	78.2744	78.5777	81.3131	78.1553	78.15	77.8304	78.254	78.2187	78.1939	<75	78.1446	78.1846	81.2919	78.2083	78.1515	77.8275	81.1337	78.1966
10252E_S147_epidermidis	<75	78.2866	100	79.865	78.1112	78.512	79.6731	<75	78.3214	99.0821	77.4165	77.6022	78.0548	<75	77.9507	78.7385	79.49	79.6846	77.3146	79.6207	77.4889	77.4102	78.1468	99.1612	78.0975	78.3176	<75	78.2551	98.0226	99.0208	<75	98.9518	80.7291	78.4209	99.338	99.2555	77.3998	78.1384	78.6283	79.6153	<75	79.064	99.2633	78.1793	79.7969	96.9236	77.8172	78.1447	79.5248
10252F_S190_hominis	78.2245	78.2721	79.5304	100	78.4309	78.4408	79.7365	77.8981	78.3666	79.7532	78.0183	77.9222	78.335	78.3697	78.308	79.3459	79.7578	97.5852	77.9202	98.3465	77.9886	77.9451	78.3305	79.6857	78.4046	78.367	78.2579	78.5211	79.3082	79.616	78.2201	79.6103	79.9399	78.7478	79.6497	79.8548	77.8862	78.4285	78.4074	97.5127	77.8222	79.3925	79.6653	78.3273	99.1065	79.5854	78.1615	78.4497	97.4433
10284A_pseudoxylosus	77.6804	81.3847	78.353	78.7003	100	81.5042	78.9439	<75	91.3576	78.1075	<75	<75	90.9871	<75	91.9038	78.3917	78.6176	78.515	<75	78.7365	<75	<75	81.265	78.2005	78.0255	78.1773	<75	78.0858	78.1785	78.1625	<75	78.283	78.2901	98.6242	78.2938	78.3819	<75	78.0335	78.1607	78.3479	<75	78.3347	78.2252	91.2311	78.4659	78.1387	<75	99.9981	78.379
10300B_Sc_S15_equorum	<75	97.8117	78.4381	78.5331	81.3088	100	78.638	<75	81.5206	78.4003	<75	<75	81.115	<75	81.2197	78.4246	78.571	78.555	<75	78.6501	<75	<75	98.4155	78.3292	78.3593	78.4905	<75	78.3613	78.1108	78.3434	<75	78.3106	78.7327	81.4208	78.2308	78.3443	<75	78.3281	78.5326	78.1975	78.1096	78.2654	78.3459	81.3064	78.3846	78.2944	<75	81.3643	78.3996
10314b_warneri	<75	78.6147	79.5939	79.6643	78.5697	78.6125	100	77.7423	78.5673	79.6995	77.6932	<75	78.4608	<75	78.4337	79.0425	95.9158	79.5051	77.7418	79.8001	77.7134	77.7274	78.6932	79.6134	78.942	78.859	<75	78.84	79.5214	79.5847	<75	79.5791	80.1554	78.5418	79.5628	79.7556	<75	78.8735	78.8524	79.5656	78.4464	79.0508	79.6611	78.4391	79.6793	79.6619	77.7156	78.5729	79.5118
10366C_S173_felis	78.792	77.9348	<75	77.7425	<75	77.7058	77.8789	100	78.0866	78.2595	99.6431	99.2569	77.9907	99.2609	<75	<75	78.1944	77.9765	99.3084	77.5755	99.2826	99.6453	77.8343	<75	<75	<75	99.2758	<75	<75	77.8589	98.8694	<75	78.551	78.0755	<75	<75	98.9325	<75	<75	77.7714	78.8222	<75	<75	<75	77.7445	<75	99.2475	<75	77.7904
1072_2B_xylosus	<75	81.3749	78.4574	78.6331	91.4732	81.5569	78.6811	<75	100	78.2756	<75	<75	97.294	<75	93.4429	78.2563	78.8661	78.418	<75	78.8275	<75	<75	81.3872	78.2199	78.1715	78.4255	<75	78.2268	78.1775	78.3097	<75	78.1036	78.7887	91.3372	78.2515	78.3191	<75	78.147	78.2465	78.3178	<75	78.365	78.1914	98.0631	78.5702	78.3008	<75	91.4407	78.3326
1072_2E1_S159_epidermidis	<75	78.2537	99.0041	79.9031	78.1816	78.2904	79.7292	<75	77.9877	100	77.5233	77.8013	78.0037	<75	77.8065	78.7904	79.8484	79.6538	77.4423	79.6014	77.6111	77.5613	78.2453	99.4484	78.2899	78.2675	<75	78.4918	98.0313	99.2508	<75	99.0275	80.798	78.4094	99.33	99.2224	<75	78.2869	78.3465	80.175	78.1398	78.8395	99.4158	78.1055	80.0071	96.7304	78.4047	78.128	79.6953
1205C_S185_felis	78.5221	77.6209	<75	77.943	<75	<75	77.7625	99.7052	77.7393	<75	100	99.3005	<75	99.2737	<75	<75	77.9882	77.8002	99.3359	<75	99.3384	99.9647	<75	<75	<75	<75	99.2432	<75	<75	<75	98.9146	<75	<75	77.8726	<75	<75	98.9226	<75	<75	<75	78.8584	<75	<75	<75	78.028	<75	99.263	77.856	<75
1405b_S102_felis	78.8049	77.9716	<75	77.7857	<75	77.7937	77.8815	99.3332	<75	<75	99.3052	100	<75	99.1472	<75	<75	77.7731	78.0441	99.3376	77.571	99.362	99.3262	77.7091	<75	<75	<75	99.1856	<75	<75	<75	98.8996	<75	<75	<75	<75	<75	98.9027	<75	<75	<75	78.9413	<75	<75	<75	77.8234	<75	99.2003	<75	77.9887
1625C_S_S77_xylosus	<75	81.258	78.1746	78.2384	91.0565	81.1965	78.6779	<75	97.3106	78.0501	<75	<75	100	<75	93.0448	78.1132	78.565	78.1635	<75	78.2889	<75	<75	81.2542	78.0552	77.9595	77.9322	<75	78.1551	78.0495	78.1521	<75	78.0997	78.3755	91.0253	78.2011	78.0276	<75	77.983	77.9084	78.1605	<75	78.1373	78.1262	97.9036	78.2911	78.0386	<75	91.0643	78.1171
1657A_S114_felis	78.7228	<75	<75	78.036	<75	<75	<75	99.1725	<75	78.1737	99.1387	99.1125	<75	100	<75	<75	<75	78.2033	99.1606	77.9285	99.1258	99.1947	<75	<75	<75	<75	99.9396	<75	<75	<75	98.9296	<75	<75	<75	77.7802	<75	98.7466	<75	<75	78.0348	78.6909	<75	77.812	<75	78.2561	<75	99.8301	<75	78.3038
1670d_S_S89_pseudoxylosus	<75	81.0497	77.7859	78.2741	91.8677	81.1605	78.6893	<75	93.4275	77.9409	<75	<75	93.0577	<75	100	77.8199	78.5706	78.1588	<75	78.2082	<75	77.6172	81.1512	77.8295	77.4928	77.8276	<75	77.9225	77.83	77.7448	<75	77.8159	78.1654	91.7692	77.7708	77.8445	<75	77.505	77.6956	78.2835	<75	77.883	77.8744	93.309	78.414	77.8503	<75	91.888	78.3473
1700A_S132_lugdunensis	<75	78.1181	78.7037	79.2387	78.3634	78.1208	79.2089	<75	78.0362	78.77	<75	<75	78.2015	<75	78.1652	100	79.241	79.2268	<75	79.2928	<75	<75	78.109	78.806	<75	<75	<75	<75	78.5554	78.6746	<75	78.6689	78.9369	78.5376	78.6976	78.7211	<75	<75	<75	79.2288	<75	99.3424	78.6765	78.1331	79.305	78.638	<75	78.4704	79.37
1706E_warneri	77.7987	78.6698	79.5506	79.5584	78.5545	78.6113	95.8707	78.0921	78.8854	79.7298	77.7835	77.8378	78.684	77.8762	78.6704	78.9193	100	79.7314	77.6932	79.6546	77.8181	77.7271	78.6229	79.7301	78.8449	78.571	77.9113	78.5862	79.5676	79.5409	77.673	79.6515	80.4012	78.682	79.6759	79.7899	77.6924	78.8954	78.7763	79.7397	78.3153	79.1131	79.861	78.8581	79.4807	79.6316	77.8896	78.5532	79.769
1706F_hominis	77.9239	78.3413	79.5227	97.5164	78.4796	78.4687	79.5754	78.0592	78.3647	79.5335	77.9468	77.864	78.2024	78.2161	78.1735	79.3443	79.9749	100	77.7237	97.2616	77.6435	77.8303	78.3498	79.5235	78.779	78.3832	78.08	78.3301	79.1398	79.6075	77.9032	79.7084	79.9669	78.9148	79.5319	79.7527	77.8347	78.6921	78.3802	99.2093	77.9514	79.5629	79.7606	78.2002	97.3766	79.7785	78.1469	78.5064	98.9715
1785A_S126_felis	78.6221	77.793	77.4513	77.8206	<75	<75	77.8061	99.3128	77.8122	<75	99.3336	99.312	<75	99.2462	<75	<75	77.885	77.7717	100	77.8094	99.9766	99.3846	77.7955	<75	<75	<75	99.2363	<75	<75	77.3738	98.9079	<75	<75	77.7048	77.4417	<75	98.8406	<75	<75	77.9985	78.6051	<75	<75	<75	77.7916	<75	99.2275	<75	78.0278
1824F_hominis	77.9015	78.4566	79.694	98.3796	78.4316	78.6036	79.6674	77.6342	78.5061	79.6271	77.5895	77.7373	78.3018	77.9665	78.2206	79.1951	79.8516	97.3009	77.6932	100	77.7671	77.692	78.393	79.6228	78.5825	78.4492	77.9504	78.5174	79.2996	79.7903	77.834	79.6654	79.9656	78.6307	79.8157	79.5549	77.629	78.5894	78.5335	97.1739	78.2071	79.2597	79.6222	78.2485	98.4245	79.7454	77.8891	78.4819	97.4198
1831A_S138_felis	78.5733	<75	77.3456	77.7392	77.7061	<75	77.8165	99.2414	77.8039	77.4062	99.2687	99.3204	<75	99.1976	<75	<75	77.8861	77.6939	99.9814	77.6545	100	99.3313	<75	77.4634	<75	<75	99.2099	<75	77.3843	77.3567	98.8475	77.364	<75	77.6264	77.386	77.3584	98.7918	<75	<75	77.7927	78.8302	<75	77.3591	<75	77.7697	<75	99.2349	77.5359	77.8425
2221b_S150_felis	78.5085	77.5649	77.081	77.6358	77.4173	<75	77.5646	99.6663	77.4738	77.0616	99.9576	99.2701	<75	99.2684	<75	<75	77.7332	77.8094	99.3537	77.5341	99.3528	100	<75	77.2406	<75	<75	99.274	<75	<75	77.0321	98.863	77.0878	77.5156	77.4406	77.0956	77.0804	98.8482	<75	<75	77.6829	78.5095	<75	77.0616	<75	77.5793	<75	99.2661	77.3934	77.7637
2315-3A_S_S6_equorum	<75	98.1572	78.0396	78.1809	81.1368	98.4101	78.6541	77.537	81.413	78.0882	77.4187	77.464	81.1539	<75	81.1572	78.1676	78.5656	78.4054	77.3065	78.2815	77.3329	77.3004	100	78.0652	78.1423	78.2611	<75	78.1021	78.0083	78.1538	<75	78.0267	78.5033	81.2318	77.9868	77.9653	77.5036	78.1249	78.121	78.1393	<75	78.1682	77.9954	81.3041	78.1684	77.8393	77.4827	81.1673	78.295
2321_2a_S171_epidermidis	<75	78.1131	99.169	79.517	78.3428	78.2827	79.5742	<75	78.1768	99.465	77.6964	<75	78.0876	78.0233	77.8699	78.6427	79.9173	79.4106	77.7123	79.4681	77.7583	77.8231	78.2194	100	78.2988	78.3891	<75	78.2607	98.0795	99.1469	<75	99.0704	80.5552	78.5954	99.2231	99.2231	<75	78.3261	78.7038	79.9865	<75	79.348	99.4449	78.1367	79.594	96.7297	78.1585	78.3426	79.5827
2405B_simulans	<75	78.0174	78.4486	78.28	77.9765	78.1416	78.8528	<75	78.1312	78.5069	<75	<75	77.9467	<75	77.7548	<75	78.9496	78.5671	<75	78.1955	<75	<75	78.1147	78.4828	100	98.7883	<75	98.6955	78.2509	78.3335	<75	78.5592	78.6121	78.1694	78.3764	78.5393	<75	99.9988	98.6717	78.3827	<75	78.4277	78.5088	77.9337	78.4354	78.7124	<75	77.9768	78.5784
2613E_Sc_S39_simulans	77.9205	78.1501	78.2315	78.2625	78.1928	78.108	78.7467	<75	78.1678	78.0223	<75	<75	77.9684	<75	77.8561	78.315	78.5925	78.3864	<75	78.2497	<75	<75	78.1384	78.0385	98.7656	100	<75	98.9859	77.9936	78.09	<75	78.0673	78.5012	78.1711	78.0646	77.9862	<75	98.7867	98.9209	78.4456	<75	78.363	77.9557	77.8565	78.2877	78.0711	<75	78.1864	78.3777
26A_S162_felis	78.7591	<75	<75	78.2544	<75	<75	<75	99.2395	<75	78.2506	99.2573	99.1457	<75	99.9442	<75	<75	<75	78.2865	99.1957	78.1201	99.2066	99.2498	<75	78.1435	<75	<75	100	<75	<75	<75	98.9836	<75	<75	<75	77.9444	<75	98.8229	<75	<75	78.3504	78.9781	<75	77.9261	<75	78.4048	<75	99.8618	<75	78.6759
26D_simulans	77.8037	77.9513	78.2866	78.1541	78.0374	78.0938	78.5823	<75	77.9244	78.3985	<75	<75	77.9862	<75	77.845	78.1733	78.5088	78.3602	<75	78.1742	<75	<75	78.1126	78.1137	98.7767	98.9681	<75	100	77.9176	78.2562	<75	78.1172	78.3207	77.9621	78.0865	78.076	<75	98.7484	98.713	78.4459	<75	78.2049	77.9851	78.0277	78.2729	78.1879	<75	78.0099	78.3758
2712_A_S183_epidermidis	<75	77.9879	98.0721	79.246	78.2528	77.8425	79.5842	<75	77.965	98.0636	<75	<75	78.0993	<75	77.8455	78.6377	79.6165	79.2251	<75	79.0792	<75	<75	77.8344	97.9587	78.0803	78.0113	<75	78.017	100	98.0348	<75	97.8462	80.6613	78.3354	98.1427	98.0315	<75	78.1767	78.2494	79.4236	<75	78.8282	98.2103	78.1773	79.2005	96.5372	<75	78.2443	79.322
2795-1B_S100_1_output_epidermidis	<75	78.0608	99.1289	79.5837	77.9267	78.0807	79.6252	<75	78.1898	99.1893	<75	<75	78.0928	<75	77.8735	78.4979	79.5112	79.5066	<75	79.6118	<75	<75	78.0771	99.1775	78.0888	78.249	<75	78.2303	98.0626	100	<75	99.1444	80.622	78.3133	99.3031	99.2603	<75	78.1206	78.5352	79.5047	<75	78.6849	99.3834	77.9331	79.539	96.8327	77.9469	77.8544	79.573
281A_S174_felis	78.6723	<75	<75	77.9917	<75	<75	77.5682	98.8812	<75	<75	98.8793	98.8302	<75	98.9976	<75	<75	<75	77.8921	98.8834	<75	98.8938	98.8532	<75	<75	<75	<75	99.0272	<75	<75	<75	100	<75	<75	<75	<75	<75	99.8459	<75	<75	77.8115	78.4807	<75	<75	<75	77.9065	<75	98.9711	<75	77.8316
283A_epidermidis	<75	77.9432	98.9753	79.7271	78.3119	78.0628	79.6298	<75	78.031	99.0245	<75	<75	78.11	<75	77.8436	78.6422	79.6318	79.7013	77.4365	79.5126	<75	77.4319	78.0459	98.9641	78.1549	78.1114	<75	78.058	97.882	99.1961	<75	100	80.8495	78.3422	99.1251	99.0508	<75	78.1478	78.4688	80	<75	79.2596	99.1096	78.0731	79.7672	96.9934	<75	78.2161	79.8622
283C_S166_capitis	<75	78.4259	80.7123	80.0134	78.2762	78.7441	80.2404	<75	78.5749	80.6803	77.8829	<75	78.2861	<75	78.07	79.0945	80.1955	79.8095	<75	79.8717	<75	77.8574	78.7433	80.4874	78.715	78.475	<75	78.3729	80.5108	80.4995	<75	80.6536	100	78.7586	80.7739	80.6424	<75	78.7529	78.8784	79.7869	77.8859	79.2238	80.5828	78.414	80.294	80.6623	78.3615	78.3173	79.6574
285_2B_pseudoxylosus	77.2918	81.3199	78.751	78.6613	98.6806	81.3173	78.4387	77.9339	91.3796	78.6436	77.6784	77.7656	91.0249	78.0358	91.7214	78.2642	78.7701	78.7087	77.5788	78.6827	77.5633	77.7497	81.4708	78.6361	78.2642	78.3163	<75	78.1751	78.3094	78.5847	<75	78.564	78.7598	100	78.6325	78.5179	<75	78.2268	78.3853	78.6125	<75	78.422	78.6307	91.2596	78.7498	78.8122	78.107	98.7107	78.6073
2870_C_S112_epidermidis	<75	78.2466	99.3419	79.9096	78.2613	78.3178	79.5546	<75	78.1495	99.3265	77.5015	77.4882	77.8098	77.8211	78.1032	78.6272	79.7717	79.8105	77.4358	79.8232	77.5201	77.3995	78.2225	99.3201	78.4136	78.3258	77.7738	78.0746	98.1977	99.4483	<75	99.111	80.6712	78.5517	100	99.4009	77.4753	78.4017	78.3422	79.9119	<75	78.8697	99.405	77.8919	80.0865	96.9239	77.8755	78.2162	79.9183
2929A_epidermidis	<75	78.0256	99.1926	79.938	78.2805	78.1738	79.6217	<75	78.3054	99.2924	77.5433	<75	78.1183	77.9357	78.2177	78.5865	79.6723	79.7674	77.5702	79.5929	<75	77.4632	78.0118	99.2202	78.4079	78.2469	<75	78.2539	98.1415	99.3425	<75	99.1113	80.9338	78.5868	99.3949	100	<75	78.4531	78.2998	79.8781	<75	79.0658	99.4744	78.0359	79.5855	96.8869	77.9584	78.2332	79.6972
2943C_S186_felis	78.7182	<75	77.6142	77.8025	77.6527	77.7804	77.8318	98.857	<75	77.8648	98.8902	98.8421	<75	98.8683	<75	<75	78.0045	77.8315	98.8621	77.7136	98.8461	98.8584	77.7628	77.6154	<75	<75	98.9315	<75	<75	77.6428	99.8636	77.4176	<75	77.8799	<75	77.4956	100	<75	<75	77.8143	78.7636	<75	<75	<75	77.7974	<75	98.9343	77.6167	77.9408
2947E_S_S42_simulans	<75	78.0454	78.6579	78.3325	77.9791	78.1292	78.7438	<75	78.1691	78.5694	<75	<75	77.9602	<75	77.8854	<75	78.8961	78.5072	<75	78.3524	<75	<75	78.2398	78.5544	99.9948	98.8258	<75	98.7079	78.3255	78.4141	<75	78.5969	78.4597	78.0778	78.4837	78.6611	<75	100	98.6931	78.3856	<75	78.3613	78.6124	77.9718	78.4211	78.8396	<75	77.9806	78.5339
3110C_S_S54_simulans	<75	77.9681	78.6087	78.5541	77.8729	78.0422	78.6092	<75	78.1389	78.4897	<75	<75	77.9562	<75	77.6222	<75	78.8441	78.6535	<75	78.5061	<75	<75	77.9702	78.5478	98.6608	99.0056	<75	98.845	78.1831	78.5218	<75	78.476	78.6914	78.3095	78.6637	78.5235	<75	98.6807	100	78.7313	<75	<75	78.5674	77.8313	78.5685	78.1456	<75	77.8605	78.528
3112_S178_hominis	77.9017	78.1697	79.4906	97.4282	78.1434	78.2592	79.5516	<75	78.2721	79.9574	77.8483	<75	78.1703	78.2093	78.1466	79.1774	79.7622	99.2744	<75	97.1442	77.8443	77.9166	78.1417	79.8893	78.5584	78.4648	78.1057	78.3973	79.3727	79.6014	77.8211	79.8892	79.9262	78.3994	79.7603	79.8445	77.7237	78.558	78.4833	100	78.2706	79.4802	79.9291	78.1293	97.3316	79.5707	78.1043	78.1018	98.9677
3113-1A_S97_1_output_chromogenes	78.7568	77.8479	<75	78.0246	<75	77.9896	78.5072	78.602	<75	<75	78.5103	78.5961	<75	78.6338	<75	<75	77.9852	78.1119	78.569	78.5369	78.6235	78.5535	<75	<75	<75	<75	78.5688	<75	<75	<75	78.5586	<75	78.1633	77.9273	<75	<75	78.5802	<75	<75	78.33	100	<75	<75	<75	77.9469	<75	78.5766	<75	78.1227
3283B_S144_lugdunensis	<75	78.5724	79.0445	79.2589	78.4025	78.3164	79.096	<75	78.3545	78.8858	<75	<75	78.1278	<75	78.3671	99.3388	79.4122	79.5796	<75	79.4736	<75	<75	78.3127	79.4717	78.4724	<75	<75	<75	78.8355	78.9067	<75	79.1807	79.194	78.5592	78.9684	79.3302	<75	78.4836	<75	79.5987	<75	100	79.3317	78.2291	79.4083	78.8917	<75	78.4094	79.6768
3321_A_S124_epidermidis	<75	78.0616	99.2752	79.8177	78.1684	78.2091	79.6742	<75	78.2067	99.4034	<75	<75	77.9728	77.804	77.8905	78.8299	79.8259	79.7909	77.2485	79.6236	77.5029	77.4261	78.1626	99.4057	78.5556	78.4779	<75	78.4409	98.1957	99.3573	<75	99.1176	80.6302	78.4605	99.4237	99.4804	<75	78.5595	78.6082	80.0285	<75	79.3858	100	78.0956	79.8065	96.9295	77.7907	78.1708	79.7038
3332B_xylosus	<75	81.2566	78.0601	78.2257	91.2673	81.33	78.5995	<75	98.0743	77.985	<75	<75	97.909	<75	93.2325	78.064	78.844	78.231	<75	78.3802	<75	<75	81.2744	77.983	77.9431	78.1014	<75	78.1578	78.0473	77.9248	<75	77.9126	78.6769	91.2951	77.9297	78.0359	<75	77.929	78.1408	78.0459	<75	78.2062	77.9604	100	78.1961	77.8742	<75	91.2685	78.1888
3472A_S119_hominis	77.9077	78.5201	79.7782	99.1794	78.6102	78.455	79.702	77.8	78.5189	79.7892	77.7804	77.7132	78.3716	78.2506	78.4966	79.3206	79.9134	97.4009	77.7067	98.3529	77.7628	77.7122	78.4785	79.6786	78.5549	78.5803	78.2364	78.5033	79.3332	79.5719	77.9693	79.7196	79.9734	78.9827	79.9681	79.6678	77.7583	78.5148	78.5765	97.3686	77.5894	79.4259	79.8717	78.3355	100	80.4276	78.1187	78.5269	97.427
3472B_epidermidis	<75	77.9743	96.7497	79.6644	78.1905	77.913	79.4923	<75	78.2188	96.6031	<75	<75	78.108	<75	77.7961	78.4203	79.6578	79.7032	<75	79.6191	<75	<75	77.893	96.721	78.5916	<75	<75	78.3492	96.4709	96.7404	<75	96.8757	80.7355	79.0529	96.7759	96.8247	<75	<75	78.7447	79.7351	77.8848	78.8004	96.8912	78.0454	79.9465	100	<75	78.1974	79.6837
3541C_S115_felis	78.5063	77.9313	77.9219	78.0279	77.6128	77.5412	77.9481	99.2961	78.0091	78.1237	99.3025	99.1705	77.8927	99.8988	<75	<75	78.0908	78.3018	99.2207	77.7613	99.2021	99.2558	<75	77.8172	<75	<75	99.8904	<75	<75	77.7703	98.9744	77.6957	78.4331	77.8784	77.751	77.8101	98.9313	<75	<75	78.0318	78.743	<75	77.6745	<75	78.1256	<75	100	77.5339	78.2016
3581D_S_S66_pseudoxylosus	77.5793	81.4304	78.1644	78.5323	99.9984	81.5194	78.7449	77.7097	91.3744	78.1229	77.4861	77.7357	91.0015	<75	91.8146	78.3083	78.6188	78.3477	77.6722	78.4686	77.7612	77.4767	81.3371	78.1288	78.0502	78.1356	<75	78.0895	78.1921	77.9919	77.6413	78.2663	78.3197	98.636	78.0523	78.2397	77.5897	78.0924	78.1884	78.2644	<75	78.213	78.2353	91.2464	78.3794	78.0181	77.7043	100	78.3612
3585_A_S131_hominis	78.0122	78.3982	79.6138	97.5015	78.2585	78.222	79.4017	77.9631	78.3729	79.7315	77.8445	77.821	78.3668	78.3903	78.0947	79.256	79.761	98.9764	77.9199	97.5112	77.8955	77.893	78.323	79.8967	78.5028	78.3141	78.3266	78.3522	79.2718	79.5376	78.187	79.7975	79.5652	78.5323	79.7015	79.7689	77.9643	78.5224	78.5786	99.0028	78.0808	79.5564	79.8745	78.1588	97.3523	79.7101	78.3694	78.2295	100
3685_B_S_S78_xylosus	<75	81.2646	78.4061	78.5949	91.3139	81.4146	78.6273	<75	98.1218	78.2791	<75	<75	97.8617	<75	93.2969	78.2229	79.1216	78.6374	<75	78.8087	<75	<75	81.342	78.1538	78.0387	78.1399	<75	78.2553	78.1658	78.0909	<75	78.178	78.6861	91.3548	78.1565	78.2097	<75	78.0775	78.1903	78.5181	<75	78.2105	78.2481	99.1118	78.5905	78.255	<75	91.2841	78.4152
3807_A_S136_epidermidis	<75	78.0985	99.1636	79.6043	78.3009	78.186	79.6952	<75	78.0275	99.3763	<75	<75	77.9648	<75	78.0114	78.6605	79.5714	79.6055	77.5013	79.4901	<75	<75	78.1859	99.2902	78.3065	78.2872	<75	78.2184	98.1055	99.302	<75	99.1093	80.8404	78.4518	99.4464	99.3969	<75	78.2801	78.3849	79.7429	<75	79.238	99.9155	78.1164	79.6251	96.8882	<75	78.2467	79.6845
3880A_simulans	<75	77.9348	<75	78.4017	78.2358	77.9841	78.5778	<75	78.2072	78.1905	<75	<75	78.1071	<75	77.7778	78.0315	78.6887	78.2871	<75	78.0935	<75	<75	77.9662	78.2571	98.8125	99.1679	<75	98.9883	78.2902	78.2631	<75	78.2226	78.2438	78.0958	78.2796	78.2188	<75	98.8445	98.9651	78.3116	<75	78.041	78.1814	78.0076	78.3823	78.1651	<75	78.2402	78.1439
3880B_epidermidis	<75	77.9903	98.9846	79.2736	78.0918	78.061	79.4509	<75	78.1338	99.463	77.2885	<75	78.0737	77.6956	77.9801	78.6541	79.641	79.3435	77.3337	79.1421	77.3539	77.4259	77.9839	99.3944	78.2726	78.1974	77.7503	78.2626	98.097	99.1411	<75	98.9746	80.6851	78.4038	99.2731	99.1766	<75	78.2624	78.3468	79.6692	<75	78.9375	99.4614	78.0857	79.3671	96.9139	77.7549	78.1319	79.7307
4052B_S146_delphini	79.8593	<75	<75	78.0032	<75	<75	<75	78.6628	<75	<75	78.8069	78.7524	<75	78.9034	<75	<75	<75	77.9092	78.6854	78.1515	78.6699	78.8429	<75	<75	78.2385	78.1356	78.8568	78.2263	<75	<75	78.6659	<75	<75	<75	<75	<75	78.7584	78.304	78.2833	78.065	79.1529	<75	<75	<75	77.9429	<75	78.8903	<75	78.0664
405D_S127_felis	78.6828	<75	<75	77.917	<75	<75	<75	98.9565	<75	<75	99.0011	98.8707	<75	98.7651	<75	<75	<75	78.2531	98.9936	77.7749	98.9838	98.9573	<75	<75	<75	<75	98.752	<75	<75	<75	98.8183	<75	<75	77.6323	<75	<75	98.8981	<75	<75	78.018	78.9703	<75	<75	<75	77.8638	<75	98.8077	<75	78.1504
4088_3C_epidermidis	<75	78.2638	99.2291	79.9871	78.2892	78.3574	79.8575	<75	78.1744	99.2331	77.4878	77.4475	77.972	77.8597	78.0131	78.8532	79.9004	79.8192	77.3677	79.8828	77.461	77.4148	78.2334	99.2	78.3539	78.4375	<75	78.3642	98.0362	99.2511	<75	98.9461	80.7519	78.7078	99.9208	99.2818	<75	78.2649	78.5054	79.6864	<75	79.0552	99.3813	77.9244	80.0624	96.7792	77.8502	78.2587	79.9068
4122_A_S156_lugdunensis	77.7381	78.557	78.9197	79.3214	78.3287	78.3013	78.9482	<75	78.2741	78.799	<75	<75	78.1069	<75	78.2637	99.3547	79.2617	79.6007	<75	79.6067	<75	<75	78.2973	79.3139	78.4962	78.4487	<75	<75	78.621	78.7201	<75	79.155	79.1255	78.5585	78.8546	79.092	<75	78.3733	78.2894	79.5064	77.9999	99.9585	79.238	78.187	79.4811	78.6236	<75	78.2638	79.7165
4371A_epidermidis	<75	78.1433	99.1157	79.6716	78.1506	78.0011	79.4318	<75	78.0357	99.3423	77.6112	<75	77.9453	77.9793	77.8668	78.649	79.5468	79.7322	77.5554	79.4003	77.6005	77.5406	77.9397	99.8221	78.2355	78.2046	77.9404	77.9326	98.1674	99.1058	<75	98.9793	80.5796	78.2931	99.3422	99.2561	<75	78.225	78.1967	79.9158	<75	79.1949	99.5225	77.9142	79.4636	96.7913	77.9498	78.1142	79.7738
4487A_X_S81_xylosus	<75	81.3527	78.5893	78.275	91.2224	81.2747	78.5044	<75	98.1958	78.2175	<75	<75	97.7837	<75	93.3128	77.9425	79.0512	78.3376	<75	78.6202	<75	77.9397	81.1845	78.3925	77.9542	77.8682	<75	78.0047	78.2078	78.3609	<75	78.3898	78.5187	91.2397	78.43	78.2811	<75	77.9356	77.9809	78.2362	<75	78.1747	78.4159	99.0368	78.2377	78.4543	<75	91.1966	78.2271
4504C_S139_felis	78.6698	<75	<75	77.7573	<75	<75	77.8371	99.306	<75	<75	99.2863	99.3221	<75	99.2027	<75	<75	77.8811	77.5916	99.9847	<75	99.979	99.3684	<75	<75	<75	<75	99.2497	<75	<75	<75	98.7924	<75	77.8817	<75	<75	<75	98.7376	<75	<75	77.6529	78.8536	<75	<75	<75	77.8756	<75	99.1808	<75	77.8449
4542_E_S_S90_xylosus	<75	81.316	78.1666	78.3389	91.291	81.3294	78.5543	<75	98.1761	78.0332	<75	<75	97.8273	<75	93.3559	78.1464	78.9997	78.2598	<75	78.6768	<75	<75	81.3068	78.09	78.1134	78.0229	<75	78.2602	78.1363	78.0625	<75	78.0908	78.3599	91.4085	78.0162	78.0095	<75	78.1283	78.2113	78.1597	<75	78.1598	78.0662	99.1406	78.342	78.0487	<75	91.2845	78.2251
4593c_S143_hominis	77.7636	78.1597	79.4186	99.2599	78.286	78.4559	79.4673	77.8294	78.4489	79.5697	77.8539	77.7519	78.3699	78.238	78.2267	79.2671	79.5273	97.5592	77.7136	98.3596	77.7069	77.6936	78.1994	79.438	78.1061	78.0963	77.9515	78.3137	79.2958	79.3735	77.8041	79.4045	79.9809	78.7205	79.4282	79.4613	77.8699	78.0574	78.2718	97.5172	77.783	79.3631	79.3853	78.2763	99.0234	79.5806	78.092	78.3118	97.4282
4602_AN3_S151_felis	78.47	77.408	<75	77.6185	<75	77.5638	77.4424	99.3338	<75	<75	99.3988	99.2491	<75	99.0984	<75	<75	77.9477	<75	99.3558	77.6546	99.3383	99.4146	77.5095	<75	<75	<75	99.1017	<75	<75	<75	98.8354	<75	<75	<75	<75	<75	98.8743	<75	<75	<75	78.6248	<75	<75	<75	77.7762	<75	99.1559	<75	78.0394
470A_epidermidis	<75	77.9264	99.2196	79.6146	78.3554	78.1771	79.6283	<75	78.1517	99.3129	<75	<75	78.1045	<75	77.9025	78.7248	79.802	79.6459	77.7465	79.3962	<75	<75	77.9157	99.4119	78.3917	78.27	<75	78.3167	98.125	99.3671	<75	98.9759	80.5117	78.4647	99.4772	99.4512	<75	78.4022	78.2083	79.7599	<75	79.0032	99.4872	78.1696	79.5397	96.8384	78.1035	78.4206	79.5703
4727_3A_S125_agnetis	79.0058	<75	<75	77.8238	<75	<75	78.0081	78.752	<75	<75	78.7702	78.7	<75	78.788	<75	<75	78.0946	77.8948	78.7301	77.7399	78.7127	78.7503	<75	<75	<75	<75	78.8215	<75	<75	<75	78.5931	<75	78.2767	<75	<75	<75	78.8502	<75	<75	77.8127	81.1329	<75	<75	<75	77.9899	<75	78.8278	<75	77.8027
4784f_equorum	<75	99.7522	78.2246	78.175	81.1097	97.7905	78.4448	77.7383	81.4046	78.1311	77.4941	77.7729	81.257	<75	81.098	78.2369	78.6569	78.3984	77.605	78.1904	77.6923	77.5527	98.2635	78.0716	77.9185	78.2369	<75	77.9791	77.8588	78.1519	<75	78.093	78.7692	81.4256	78.1518	78.0208	77.9281	77.9236	78.04	78.2066	<75	78.1292	78.0653	81.2996	78.1159	77.8765	77.8096	81.14	78.1034
4834a_S163_felis	78.6246	<75	<75	77.5711	77.7529	77.536	77.7657	99.5939	77.6959	77.7004	99.5755	99.2906	<75	99.563	<75	<75	77.9181	77.6375	99.3305	77.4822	99.3474	99.5444	<75	77.5048	<75	<75	99.5749	<75	<75	<75	98.8865	<75	77.545	77.6798	77.4416	<75	98.8315	<75	<75	77.6093	78.6344	<75	<75	<75	77.6632	<75	99.579	77.7378	77.7421
4927_A_S175_felis	78.3351	77.7706	<75	78.099	<75	77.6333	77.5627	98.938	<75	<75	98.8807	98.8733	<75	98.862	<75	<75	77.808	77.8154	98.8472	78.0306	98.8365	98.8974	<75	<75	<75	<75	98.9177	<75	<75	<75	99.7958	<75	<75	<75	<75	<75	99.9089	<75	<75	77.8978	78.5072	<75	<75	<75	77.9211	<75	98.8701	<75	77.9493
4947b_Sc_S63_simulans	<75	77.9721	78.3848	78.5977	78.1581	78.3065	78.5731	<75	78.1816	78.4516	<75	<75	78.1006	<75	77.7865	<75	78.8337	78.4572	<75	78.299	<75	<75	78.2915	78.457	98.6733	98.9018	<75	98.7579	78.1278	78.4928	<75	78.2993	78.6927	78.0925	78.2471	78.4246	<75	98.6943	98.7181	78.5667	<75	78.1584	78.3998	78.1178	78.7326	78.2131	<75	78.1271	78.5689
4947c_epidermidis	<75	78.1484	98.9669	79.6187	78.407	78.3124	79.5647	<75	77.9966	98.9512	<75	<75	77.9932	<75	77.886	78.7832	79.7243	79.7377	<75	79.6008	<75	<75	78.1604	98.9591	78.4564	78.1608	<75	78.0771	97.8496	99.0695	<75	99.6796	80.5165	78.7093	99.0607	99.0786	<75	78.3918	78.2962	79.7129	<75	79.0115	99.048	77.9901	79.4551	96.9633	<75	78.4127	79.872
4970_G_Sc_S75_xylosus	77.8033	81.2092	78.2694	78.474	91.354	81.4946	78.5786	77.6747	99.0246	78.0897	77.7168	77.5963	97.1972	<75	93.3775	78.1548	79.2066	78.572	<75	78.6481	<75	77.7026	81.2767	78.1999	78.1947	78.2874	<75	78.2791	78.1929	78.0574	<75	78.2227	78.4904	91.3402	78.0515	78.4295	77.6134	78.1691	78.4079	78.4631	<75	78.1181	78.3062	97.8768	78.2911	78.0766	77.8967	91.3262	78.444
4971_C_Sc_S87_xylosus	77.8576	81.3873	78.4748	78.5289	91.2184	81.4177	78.7315	<75	98.0803	78.2681	<75	<75	97.8467	<75	93.2545	78.1082	78.8907	78.4144	<75	78.6901	<75	77.7765	81.2814	78.4222	78.1412	78.218	<75	78.4115	78.2061	78.2511	<75	78.2851	78.7271	91.3338	78.3461	78.2952	<75	78.1065	78.2946	78.2504	<75	78.1051	78.3105	99.1029	78.5369	78.3658	<75	91.2492	78.3363
5157_B_S187_felis	78.6524	77.7862	<75	78.3018	<75	77.934	77.6941	98.8792	<75	77.8468	98.91	98.8453	<75	98.853	<75	<75	78.0718	78.228	98.8296	78.138	98.8708	98.8688	77.7296	<75	<75	<75	98.8968	<75	<75	<75	99.812	<75	77.916	<75	<75	<75	99.9341	<75	<75	78.2995	78.6875	<75	<75	<75	78.1318	<75	98.9303	<75	78.3065
5157A_epidermidis	<75	77.9436	99.2382	79.419	78.06	78.2032	79.5659	<75	77.9261	99.2344	<75	<75	78.0036	77.6069	77.8667	78.5263	79.5966	79.6171	77.3476	79.2143	77.4089	77.3337	77.9691	99.3568	78.3547	78.0014	<75	78.0502	98.268	99.2984	<75	99.0686	80.5909	78.348	99.3707	99.3568	<75	78.2879	78.5077	79.6956	<75	78.9961	99.5349	78.1083	79.4013	96.877	77.6833	78.0358	79.5983
5161c_S104_felis	78.7175	<75	<75	78.0579	<75	<75	<75	98.8834	<75	<75	98.8892	98.8201	<75	98.8136	<75	<75	<75	78.2394	98.8973	<75	98.8442	98.8573	<75	<75	<75	<75	98.8205	<75	<75	<75	98.897	<75	<75	<75	<75	<75	98.9378	<75	<75	78.1434	78.7982	<75	<75	<75	77.9291	<75	98.8659	<75	78.2825
5191_1A_pseudoxylosus	77.7168	81.3001	78.468	78.4908	98.4238	81.2555	78.951	77.7009	91.1953	78.5231	77.7799	77.6293	90.9887	<75	91.6681	78.207	78.7424	78.384	77.4954	78.6182	77.6018	77.6898	81.3676	78.4824	78.011	78.161	<75	78.062	78.2794	78.318	<75	78.3255	78.5478	99.1986	78.4824	78.401	77.7063	78.0107	78.1768	78.4891	<75	78.3582	78.5228	91.2167	78.5755	78.5199	77.9159	98.3809	78.4423
5191_2A_chromogenes	78.5508	<75	<75	77.8948	77.5589	77.8904	78.2379	78.4489	78.0518	<75	78.3449	78.4694	<75	78.5418	<75	<75	78.6415	78.2217	78.4391	77.9504	78.472	78.407	<75	<75	<75	<75	78.4242	<75	<75	<75	78.5815	<75	78.1442	77.8721	<75	<75	78.6168	<75	<75	78.1358	99.2638	<75	<75	78.047	78.0997	<75	78.5169	77.5738	78.1862
5198_A_S121_chromogenes	78.6125	<75	<75	77.9058	<75	<75	78.2302	78.4148	<75	<75	78.3665	78.578	<75	78.5594	77.3653	<75	78.4826	77.9497	78.4098	78.4138	78.4272	78.3661	<75	<75	<75	<75	78.4216	<75	<75	<75	78.5605	<75	<75	77.9451	<75	<75	78.4463	<75	<75	78.0511	99.4197	<75	<75	<75	77.8858	<75	78.5374	<75	77.851
5294f_S109_capitis	<75	78.4546	80.7047	79.5779	78.3115	78.532	80.2903	<75	78.2131	80.6093	<75	77.7458	78.2449	77.8279	78.1831	79.1105	80.4225	79.4204	77.6828	79.4461	77.8154	77.8189	78.5252	80.6665	78.3739	78.2738	77.8493	78.3689	80.8445	80.767	77.9582	80.713	96.4637	78.4044	80.7487	80.7941	<75	78.3961	78.5052	79.3853	<75	79.0336	80.6705	78.37	79.5261	80.4865	77.7775	78.4001	79.3341
5365a_S116_felis	78.6493	77.4822	<75	77.667	77.5632	<75	77.663	99.6846	<75	77.2812	99.9611	99.2073	<75	99.1074	<75	<75	77.8393	<75	99.3187	77.7055	99.3178	99.9403	<75	<75	<75	<75	99.2535	<75	<75	<75	98.6525	<75	77.6888	77.6313	<75	77.3162	98.6799	<75	<75	77.8097	78.8242	<75	<75	<75	77.7077	<75	99.2674	<75	77.8319
5383b_epidermidis	<75	78.427	99.2123	79.8691	78.3067	78.4471	79.7559	<75	78.0533	99.521	77.6244	<75	77.9062	78.1985	77.9699	78.7589	79.7608	79.9495	77.5805	79.7904	77.7135	77.6978	78.4172	99.8198	78.352	78.2662	78.1567	78.2	98.2202	99.3277	77.6681	99.072	80.7705	78.5659	99.2642	99.3359	77.6144	78.292	78.513	80.1467	<75	78.9782	99.4187	78.0554	79.9121	96.7539	78.0792	78.2462	79.9494
5553_1A_chromogenes	78.7164	77.9466	<75	78.018	77.5201	77.9726	78.4244	78.711	78.1282	<75	78.7339	78.7669	<75	78.762	77.6328	<75	78.7315	78.2639	78.5955	78.0351	78.6209	78.7581	77.6539	<75	<75	<75	78.6527	<75	<75	<75	78.7623	<75	78.1561	77.7395	<75	<75	78.8005	<75	<75	78.439	99.3821	77.7112	<75	<75	78.0022	<75	78.7889	77.4956	78.2426
5707a_S128_felis	78.5886	<75	<75	77.861	<75	<75	77.7857	99.3283	<75	<75	99.2962	99.3126	<75	99.0053	<75	<75	77.8878	77.7441	99.9677	<75	99.9792	99.3652	<75	<75	<75	<75	99.1022	<75	<75	<75	98.6937	<75	<75	<75	<75	<75	98.6375	<75	<75	77.9325	78.7873	<75	<75	<75	77.8057	<75	99.0053	<75	77.9093
584_4C_S_S7_equorum	<75	98.1752	77.9933	78.11	81.1755	98.3035	78.5434	77.4944	81.2355	78.228	77.3263	77.3489	81.3093	<75	81.1024	77.8517	78.5597	78.3632	77.2488	78.3797	77.2759	77.3373	99.3907	78.0024	78.0665	78.1264	77.1472	77.9835	77.8384	78.081	77.2434	77.9174	78.4351	81.4202	77.9496	77.8549	77.3859	78.0856	78.2607	78.2679	<75	77.8636	78.002	81.3844	78.0402	78.0053	77.3103	81.149	78.3755
5884A_succinus	<75	81.5622	78.2461	78.1829	80.7565	81.5798	78.8385	<75	80.9571	78.2199	<75	<75	80.8429	<75	80.7816	78.1687	79.0787	78.322	<75	78.1982	<75	<75	81.6867	78.2462	78.382	78.4225	<75	78.4473	78.1661	78.2471	<75	78.2074	78.5951	80.7845	78.0878	78.256	<75	78.5051	78.4116	78.2329	<75	78.176	78.1593	80.9522	78.2151	78.0517	<75	80.7162	78.3777
5884c_E_S49_simulans	77.968	78.0511	78.5386	78.293	77.9383	78.0893	78.81	<75	78.4039	78.4679	<75	<75	78.2412	<75	77.8964	78.0862	78.7072	78.288	<75	78.2572	<75	<75	78.1613	78.3504	98.7595	98.9992	<75	98.8973	78.296	78.3291	<75	78.3013	78.7704	78.3499	78.3037	78.2984	<75	98.7603	98.913	78.3758	<75	78.0823	78.3532	78.1538	78.2991	78.2135	<75	77.9663	78.3536
5960a_S145_chromogenes	78.7918	<75	<75	77.8734	77.6505	78.0797	78.2848	78.7488	77.9966	<75	78.5998	78.8572	<75	78.7557	<75	<75	78.5465	78.0936	78.596	77.7856	78.6526	78.6998	<75	<75	<75	<75	78.7066	<75	<75	<75	78.7515	<75	78.157	77.7405	<75	<75	78.8048	<75	<75	78.0697	99.4308	<75	<75	<75	77.8693	<75	78.7819	77.5611	77.8925
5969_8a_X_S10_hominis	77.5374	78.4499	79.2898	98.2664	78.2361	78.4758	79.4754	77.4618	78.5569	79.4872	77.4874	77.3738	78.396	77.8608	78.0574	79.1892	79.9824	97.3363	77.4832	99.457	77.5113	77.4593	78.5607	79.5201	78.5502	78.1876	77.7671	78.4004	79.3029	79.38	77.6261	79.556	79.6422	78.6885	79.4962	79.6773	77.3173	78.4937	78.3633	97.2478	78.2489	79.3178	79.604	78.2641	98.4005	79.5187	77.7414	78.2791	97.4306
6020a_S140_felis	78.4514	<75	77.8019	78.2666	<75	<75	77.7948	98.8498	<75	77.6167	98.8571	98.8636	<75	98.8724	<75	<75	78.0476	78.2315	98.8144	78.0083	98.8626	98.8534	<75	77.6393	<75	<75	98.9086	<75	77.7877	77.7164	99.8106	77.5626	78.3701	<75	77.5819	77.7023	99.8803	<75	<75	78.2262	78.7876	<75	77.6523	<75	77.9803	<75	98.9417	<75	78.3875
6101a_S160_epidermidis	<75	77.984	99.2572	79.7624	78.2636	78.1786	79.6402	<75	78.0447	99.3635	77.4964	77.555	77.9808	77.8747	77.6026	78.522	79.8316	79.8286	77.4135	79.4407	77.5465	77.4465	78.0298	99.3101	78.1655	78.2013	77.751	78.1004	98.1834	99.5017	77.4753	99.0841	81.0763	78.5783	99.3386	99.4466	77.4932	78.1594	78.1697	79.8016	<75	78.5752	99.4532	77.8593	79.6139	96.7749	77.8422	78.2562	79.7702
6121b_S172_epidermidis	<75	78.0319	99.2531	79.4707	78.05	78.2585	79.5602	<75	78.076	99.3013	<75	<75	77.9896	<75	77.9672	78.5596	79.5928	79.6604	77.3001	79.5181	<75	<75	78.0519	99.273	78.3899	78.1101	<75	78.2413	98.1798	99.388	<75	99.0492	80.615	78.3118	99.4248	99.3398	<75	78.387	78.447	79.5839	<75	78.9877	99.4928	78.0562	79.5967	96.8249	77.8098	78.0833	79.7915
6122b_S133_capitis	<75	78.3457	80.9709	79.7453	78.4547	78.5993	80.1674	<75	78.4636	80.7297	<75	<75	78.1492	<75	78.2472	79.1562	80.354	79.6203	<75	79.4993	<75	<75	78.3825	80.821	78.6208	78.4549	<75	78.3381	81.0754	80.8306	<75	80.8518	96.4271	78.7209	80.9191	80.9062	<75	78.6343	78.5771	79.5878	<75	79.1188	80.7845	78.2188	79.7338	80.5734	<75	78.4713	79.4989
6161C_simulans	77.9552	77.8681	78.2148	78.4067	78.0108	77.8794	78.9163	<75	78.1529	78.0868	<75	<75	78.0564	<75	77.5566	<75	78.8088	78.3966	<75	78.4233	<75	<75	77.9888	78.0149	98.6785	98.9699	<75	98.9279	77.8829	78.0387	<75	78.1801	78.4418	78.0739	78.1574	77.9888	<75	98.7351	98.8484	78.4118	<75	<75	78.0313	78.0029	78.3937	78.2093	<75	78.021	78.3522
6166a_E_S61_succinus	77.7406	81.496	78.0648	78.404	80.7552	81.5985	78.8037	<75	80.9121	78.2444	<75	<75	80.7999	<75	81.0255	78.3374	78.93	78.3856	<75	78.2937	<75	<75	81.54	78.3325	78.4719	78.5629	<75	78.4438	78.2765	78.3403	<75	78.1515	78.6995	80.8609	78.0813	78.2111	<75	78.5618	78.5654	78.3299	<75	78.2163	78.1265	80.8659	78.4885	78.1371	<75	80.8059	78.3607
6167a_xylosus	<75	81.3011	78.3659	78.5577	91.3283	81.2337	78.7085	<75	98.1446	78.1381	<75	<75	97.8242	<75	93.25	78.3307	78.9172	78.5328	<75	78.5319	<75	<75	81.2313	78.0661	77.9025	78.0868	<75	78.2302	78.2176	78.2965	<75	78.0846	78.6199	91.2898	78.1561	78.2703	<75	77.8624	78.2379	78.3232	<75	78.4503	78.2246	99.0545	78.5754	78.1334	<75	91.3101	78.4406
6179_2D_S_S43_simulans	78.1191	78.5783	78.2287	78.3787	78.2656	78.5319	78.9255	<75	78.1785	78.4456	<75	<75	78.1046	<75	78.1018	78.2744	78.8989	78.5153	<75	78.2925	<75	<75	78.5273	78.0958	98.7346	98.9777	<75	100	77.9606	78.2693	<75	78.1716	78.6367	78.299	77.9735	78.0121	<75	98.7389	98.7289	78.4232	<75	78.0317	78.0549	78.1438	78.4184	78.1699	<75	78.249	78.481
617A_S167_hominis	77.717	78.1987	79.4625	99.9955	78.2765	78.4176	79.5243	77.6546	78.2759	79.6963	77.7789	77.5885	78.1128	78.0017	78.0071	79.2095	79.584	97.4961	77.8068	98.3476	77.7894	77.7298	78.1387	79.5013	78.1527	78.0527	77.8633	78.2953	79.102	79.5474	77.7008	79.5802	79.8062	78.4734	79.5926	79.6806	77.5589	78.0874	78.269	97.5299	77.594	79.3758	79.7263	78.2098	99.1658	79.6837	77.9254	78.275	97.4347
6265_7A_xylosus	77.9144	81.1304	78.2293	78.4733	91.3922	81.3696	78.5778	<75	99.0489	78.1447	<75	<75	97.1987	<75	93.4388	78.4119	78.8837	78.5664	<75	78.5167	<75	<75	81.2429	78.2726	78.1897	78.2362	<75	78.3307	78.1301	78.0632	<75	78.2229	78.5563	91.3715	78.1703	78.298	<75	78.1469	78.2677	78.4691	<75	78.5665	78.2353	97.8516	78.489	78.1077	<75	91.356	78.5035
6266c_X_S46_simulans	77.9816	77.9095	78.1316	78.2854	78.1343	78.0376	78.7073	<75	78.0366	77.9752	<75	<75	78.0534	<75	77.8816	78.1713	78.7078	78.2524	<75	78.2219	<75	<75	78.0042	78.0114	98.7465	99.0954	<75	98.8602	78.0838	78.1206	<75	78.1484	78.2711	78.081	78.0548	78.1583	<75	98.7984	98.8602	78.318	<75	78.098	77.9989	78.1027	78.3933	78.1876	<75	78.1087	78.3633
6294e_Sc_S4_equorum	<75	98.1611	78.1476	78.2034	81.2173	98.4621	78.5926	<75	81.2865	78.2199	77.5727	77.7915	81.1705	<75	81.0548	78.2306	78.6761	78.3826	<75	78.3122	<75	77.6386	99.3904	78.1278	78.0786	78.1879	<75	78.1125	77.9443	78.1576	<75	78.0894	78.4936	81.3444	78.0766	78.0392	77.718	78.0686	78.0894	78.1075	<75	78.1433	78.0945	81.3576	78.1336	78.1309	<75	81.2422	78.2662
6301b_Sc_S16_equorum	77.5544	98.0657	78.2221	78.0445	81.1873	98.3585	78.4857	77.5549	81.4457	77.9954	77.3764	77.4971	81.2676	<75	81.1007	77.9948	78.4398	78.1969	77.3407	78.2228	77.3772	77.3951	99.5023	78.028	78.1845	78.2279	<75	78.0201	77.9033	78.0454	<75	77.9137	78.5664	81.42	78.0613	77.954	77.5396	78.181	78.1973	78.1241	<75	77.8815	78.0509	81.3235	78.1814	78.133	77.5434	81.1557	78.1013
6361e_S103_agnetis	79.0142	77.7857	<75	77.863	<75	<75	77.8552	78.5743	<75	<75	78.5032	78.6154	<75	78.6064	<75	<75	78.0423	77.9531	78.5848	77.9354	78.581	78.5332	77.9575	78.02	<75	<75	78.7055	<75	<75	<75	78.5399	<75	78.2517	<75	78.0466	<75	78.64	<75	<75	77.9835	80.9301	<75	<75	<75	78.1241	<75	78.6652	<75	77.9544
6365a_S_S55_simulans	77.9963	78.3038	78.5814	78.6143	78.2817	<75	78.7582	<75	78.3986	78.6552	<75	<75	78.2409	<75	78.127	78.3873	78.5982	78.4598	<75	78.4179	<75	<75	78.2864	78.395	98.5923	98.8593	<75	99.7169	78.2325	78.2826	<75	78.2374	78.6783	78.4672	78.3992	78.3169	<75	98.6185	98.6551	78.5192	<75	78.2503	78.3815	78.211	78.4684	78.4966	<75	78.2541	78.5836
6365c_X_S58_simulans	77.9155	78.1323	78.2442	78.1971	78.2887	78.0619	78.7613	<75	78.2331	78.4447	<75	<75	78.3308	<75	77.9154	78.0074	78.5856	78.3374	<75	78.0541	<75	<75	78.1466	<75	98.7672	98.9776	<75	98.9785	<75	<75	<75	<75	78.4167	78.1926	78.0213	78.1246	<75	98.7416	98.8142	78.2381	<75	78.0184	77.9002	78.176	78.1748	77.8652	<75	78.2399	78.1584
6407e_E_S73_xylosus	77.9139	81.2478	78.1822	78.3747	91.319	81.3631	78.6218	<75	98.0394	77.9769	<75	<75	97.9413	<75	93.2988	78.0732	78.8006	78.3151	<75	78.5333	<75	<75	81.2343	78.0019	78.102	78.3927	<75	78.3974	78.1696	78.0933	<75	78.0023	78.4344	91.2963	77.9516	78.0968	<75	78.1343	78.3281	78.1923	<75	78.0277	78.0753	99.2537	78.2889	77.916	<75	91.2862	78.2758
6431d_X_S70_xylosus	<75	81.2472	78.1546	78.4358	91.266	81.2684	78.5569	77.5163	98.083	78.1786	77.5924	77.599	97.8653	<75	93.2636	78.068	78.9143	78.4042	77.558	78.5397	<75	77.5395	81.1988	78.1951	77.9978	78.0889	<75	78.2951	78.306	78.0792	<75	78.1525	78.6167	91.2396	78.1383	78.233	<75	77.9651	78.1017	78.1874	<75	78.1985	78.1878	99.9976	78.4222	78.044	<75	91.2693	78.3135
6436a_X_S82_xylosus	<75	81.2348	78.0923	78.2936	91.2142	81.2189	78.6114	77.7616	98.077	78.0973	<75	77.7387	97.9319	<75	93.1813	77.9253	79.066	78.4735	<75	78.4759	<75	77.7097	81.1756	78.0078	78.0752	77.8924	<75	78.057	78.059	78.0245	<75	77.9557	78.2992	91.2559	77.876	78.0721	<75	78.0428	78.2285	78.1033	<75	78.0213	78.1064	99.236	78.3136	78.0321	<75	91.2184	78.1447
6436b_warneri	77.762	78.55	79.7785	79.666	78.5377	78.756	95.8982	78.1571	78.749	80.2088	77.7563	77.7834	78.5375	78.1702	78.7628	79.0535	99.8383	79.769	77.7791	79.6599	77.8678	77.7246	78.6299	79.8145	78.8493	78.7034	78.2169	78.6921	79.3569	79.5972	77.8911	80.1506	80.7856	78.6295	80.1494	79.7726	77.7563	78.9086	78.8832	79.7141	78.414	79.2776	79.9917	78.8125	79.684	79.9849	78.2589	78.5393	79.7387
6489e_S122_capitis	<75	78.5796	80.9814	79.6968	78.6034	78.8913	80.0754	<75	78.4803	80.7091	<75	<75	78.2992	<75	78.1977	79.1376	80.271	79.6277	<75	79.8419	<75	77.8815	78.7204	80.5767	78.6553	78.7174	<75	78.5551	80.6947	80.9302	<75	80.7506	99.7959	79.0376	80.7891	80.9773	<75	78.6409	79.0599	79.5842	78.3602	79.329	80.74	78.3547	80.0754	80.7887	<75	78.6013	79.6027
6490a_S152_felis	78.4257	77.7795	<75	77.9169	<75	77.6809	77.902	98.9052	<75	77.8365	98.8997	98.8237	<75	98.8485	<75	<75	<75	77.833	98.8398	77.9805	98.8608	98.8684	77.6754	<75	<75	<75	98.9216	<75	<75	<75	99.7527	<75	<75	<75	<75	<75	99.9309	<75	<75	77.9693	78.8626	<75	<75	<75	77.6831	<75	98.8515	<75	77.8423
6490b_S148_capitis	<75	78.5901	80.7357	79.7482	78.3715	78.7176	80.0873	<75	78.4849	80.5378	<75	<75	78.137	78.0593	78.1585	79.0679	80.0545	79.5059	77.6492	79.6093	<75	77.632	78.8148	80.5543	78.3774	78.3901	<75	78.4596	80.5615	80.6359	<75	80.5954	99.8339	78.8311	80.6207	80.7276	<75	78.4041	78.6372	79.4902	78.156	79.2488	80.6192	78.4339	79.9637	80.7114	78.0875	78.4065	79.3838
65A_S164_felis	78.6046	77.8149	<75	77.7041	<75	<75	77.5477	99.3634	<75	77.5336	99.3466	99.3292	<75	99.1965	<75	<75	77.8479	77.7362	99.9812	77.6629	99.9838	99.3854	77.6786	77.548	<75	<75	99.2592	<75	<75	<75	98.8587	<75	77.8941	<75	77.4222	<75	98.8396	<75	<75	77.8723	78.7508	<75	<75	<75	77.6954	<75	99.2034	<75	77.857
66A_S182_delphini	79.9826	<75	<75	78.0522	<75	<75	<75	78.9149	<75	<75	78.7673	78.9308	<75	78.9589	<75	<75	<75	77.9013	78.9152	77.9277	78.8653	78.8355	<75	<75	78.2983	78.2748	78.9832	78.2223	<75	<75	79.1527	<75	<75	<75	<75	<75	79.1161	78.2882	78.2319	78.0444	78.8821	<75	<75	<75	77.9636	<75	78.9595	<75	77.9966
6725C_xylosus	<75	81.1611	78.1674	78.3979	91.3724	81.3751	78.6094	77.4716	99.0809	78.1688	77.4105	77.4167	97.1769	<75	93.4488	78.0755	78.855	78.452	77.4642	78.4925	77.4735	77.4485	81.2074	78.0183	78.2376	78.4215	<75	78.3119	78.0364	78.0734	<75	78.0528	78.4404	91.5044	78.0027	78.0976	77.6072	78.1806	78.4298	78.1817	<75	78.1298	78.0964	97.8915	78.1906	77.8473	77.6759	91.3693	78.2576
6777_S161_felis	78.7233	77.8313	77.5561	77.9181	77.9961	77.7156	78.0776	99.5409	77.7817	77.8123	99.5955	99.3114	77.5809	99.6458	77.6673	<75	77.9757	77.8219	99.3798	77.781	99.3883	99.5685	77.6468	77.7183	<75	<75	99.6612	<75	77.6814	77.6212	98.8676	77.4931	77.8072	77.9224	77.6228	77.5406	98.8579	<75	<75	77.833	78.8814	<75	77.6865	77.6253	77.9649	<75	99.6501	77.8568	77.893
6841E_xylosus	<75	81.3064	78.3337	78.4593	91.2066	81.2973	78.6362	<75	98.1776	78.2098	<75	<75	97.7876	<75	93.248	78.2576	79.0665	78.4879	<75	78.8799	<75	<75	81.2933	78.5071	77.9827	77.9332	<75	78.0566	78.1875	78.1646	<75	78.435	78.386	91.2768	78.2683	78.2637	<75	77.936	78.0303	78.3924	<75	78.3215	78.2901	99.0173	78.6481	78.4875	<75	91.1876	78.2922
6915A_xylosus	<75	81.2528	78.1342	78.178	91.2756	81.3347	78.5907	<75	98.1266	78.1495	<75	<75	97.9784	<75	93.2244	78.1918	79.0032	78.1078	<75	78.3483	<75	<75	81.3046	78.0524	77.9996	78.1368	<75	78.2528	78.1269	78.0005	<75	78.0195	78.3678	91.2863	77.9716	78.095	<75	78.0295	78.425	78.0573	<75	78.2526	78.1634	99.2483	78.2897	77.9799	<75	91.2528	78.1134
6915B_E_S85_pseudoxylosus	<75	81.0866	77.9671	78.3553	91.8669	81.2366	78.6421	<75	93.4267	78.0205	<75	<75	93.0711	<75	99.9876	77.8792	78.563	78.2436	<75	78.3106	<75	77.5205	81.1956	78.0271	77.598	77.8303	<75	77.8207	77.8805	77.9506	<75	77.9897	78.3204	91.7686	77.982	77.9995	<75	77.5505	77.7306	78.3678	<75	77.906	78.0235	93.3235	78.4753	78.0064	<75	91.9036	78.3207
693_2B_S_S67_xylosus	<75	81.3626	78.3207	78.5421	91.4273	81.629	78.6659	<75	100	78.2472	<75	<75	97.311	<75	93.4323	78.3631	78.9033	78.404	<75	78.6744	<75	77.9604	81.3519	78.0705	78.0549	78.2943	<75	78.2751	78.117	78.1601	<75	78.1848	78.5592	91.3784	78.222	78.1612	<75	77.9981	78.2595	78.2645	<75	78.395	78.0319	98.0689	78.489	78.3203	<75	91.4359	78.407
6942B_chromogenes	78.4366	<75	<75	77.7406	77.455	77.6848	78.254	78.3573	<75	<75	78.3084	78.4784	<75	78.5141	<75	<75	78.584	78.1539	78.428	77.8472	78.3881	78.3733	<75	<75	<75	<75	78.4147	<75	<75	<75	78.5435	<75	78.1614	77.7184	<75	<75	78.5526	<75	<75	78.0296	99.2687	<75	<75	78.0729	77.9912	<75	78.5105	77.4301	78.1362
7047c_S_S79_xylosus	<75	81.1686	78.3835	78.5892	91.3534	81.3823	78.6084	<75	98.995	78.2295	<75	<75	97.206	<75	93.5103	78.0533	79.098	78.5616	<75	78.8516	<75	<75	81.3482	78.1676	78.0403	78.4564	<75	78.3789	78.2568	78.3674	<75	78.2802	78.6507	91.4758	78.3326	78.3727	<75	78.0528	78.3371	78.4389	77.9725	78.0019	78.1644	97.876	78.4357	78.1678	<75	91.3918	78.4749
7127_3e_X_S47_simulans	77.9289	78.1485	78.4273	78.3457	78.136	78.1367	78.8636	<75	78.2311	78.4535	<75	<75	78.2909	<75	77.8966	<75	78.5414	78.1991	<75	78.1311	<75	<75	78.0902	78.3149	98.8502	98.8151	<75	98.7409	78.1912	78.2788	<75	78.288	78.6433	78.2352	78.2131	78.3673	<75	98.8881	98.6678	78.2983	<75	78.0797	78.2368	78.0766	78.3295	78.5568	<75	78.1008	78.2027
7129_2d_S157_chromogenes	78.9598	<75	<75	78.0121	<75	<75	78.1948	78.6481	<75	<75	78.5387	78.6524	<75	78.6813	<75	<75	78.1352	77.8805	78.7528	78.02	78.7896	78.6623	<75	<75	<75	<75	78.703	<75	<75	<75	78.8294	<75	78.4319	<75	<75	<75	78.6786	<75	<75	78.3857	97.3248	<75	<75	<75	77.9143	<75	78.6579	<75	78.1426
7136c_X_S59_simulans	<75	78.0124	78.5133	78.3584	78.2904	78.0566	78.7778	<75	78.0891	78.2369	<75	<75	78.1183	<75	77.9148	<75	78.757	78.4372	<75	78.4302	<75	<75	78.2047	78.2816	98.7696	98.802	<75	98.573	<75	<75	<75	78.2929	78.4823	78.1932	78.2968	78.5286	<75	98.8182	98.6588	78.5629	<75	<75	78.151	78.0528	78.3701	78.2613	<75	78.2405	78.6155
7137_1C_equorum	<75	98.0342	78.1449	78.1013	81.141	98.3723	78.533	77.6781	81.2647	78.153	77.5201	77.6734	81.1597	<75	81.1805	78.2859	78.4336	78.3419	<75	78.1957	<75	77.5353	99.2731	78.0663	77.967	78.2893	<75	78.0982	78.0915	78.195	<75	78.0789	78.4562	81.2989	78.1525	78.0579	77.7076	78.0056	77.9891	78.0911	<75	78.0871	78.0999	81.1563	77.9601	78.004	77.6809	81.2407	78.0781
7138a_S169_chromogenes	78.9036	<75	<75	77.76	<75	77.7811	78.2521	78.6378	77.7408	<75	78.58	78.8494	<75	78.7618	<75	<75	78.2257	77.8791	78.7252	77.8513	78.7492	78.5972	<75	<75	<75	<75	78.7524	<75	<75	<75	78.7418	<75	78.0853	<75	<75	<75	78.7933	77.967	<75	78.2144	97.2771	<75	<75	<75	77.7621	<75	78.7141	<75	77.7918
7270A_simulans	77.8379	78.0113	78.5245	78.2546	78.0621	77.9422	78.7554	<75	78.332	78.2959	<75	<75	78.174	<75	77.8252	<75	78.7968	78.5548	<75	78.3272	<75	<75	78.0508	78.3102	98.6325	98.9462	<75	98.8403	78.1017	78.3505	<75	78.2798	78.6946	78.1507	78.2181	78.3219	<75	98.6377	98.7504	78.6184	<75	78.3353	78.3204	78.1205	78.3212	78.2959	<75	78.0465	78.3789
7324A_warneri	77.9182	78.6786	79.6562	79.8653	78.582	78.5864	95.7716	77.8484	78.6548	79.8696	77.7365	77.7759	78.5461	78.0995	78.6463	79.1286	99.2703	79.7457	77.7481	80.0385	77.826	77.7816	78.724	79.7611	78.8092	78.7243	78.1419	78.6145	79.577	79.7427	77.8357	79.6332	80.6817	78.8846	79.7518	79.7147	77.793	78.8478	78.8509	79.6203	78.3083	79.1669	79.8137	78.8132	79.8524	80.0069	78.0825	78.5898	79.6072
7334c_S168_lugdunensis	<75	78.0928	78.427	79.2476	78.2024	78.0556	79.0139	<75	78.0331	78.6271	<75	<75	78.0105	<75	78.0375	99.4516	79.1565	79.2964	<75	79.3042	<75	<75	78.1794	78.6335	<75	<75	<75	<75	78.5649	78.5925	<75	78.4641	78.8917	78.2166	78.4472	78.5688	<75	<75	<75	79.2923	<75	99.3676	78.5309	78.0045	79.4057	78.4467	<75	78.1969	79.5088
7336_29A_S105_agnetis	78.9473	77.5811	77.9323	77.6114	77.813	77.4743	78.09	78.6791	<75	77.8337	78.6288	78.7417	<75	78.6745	<75	77.9268	78.2985	77.7003	78.5901	77.6387	78.6903	78.6228	77.5387	77.7057	<75	<75	78.5282	<75	77.729	77.8694	78.6655	77.7853	78.2118	77.9136	77.7425	77.8142	78.7001	<75	<75	77.6144	81.1816	78.0018	77.7797	<75	77.6389	<75	78.5775	<75	77.4867
7336_2a_X_S71_xylosus	<75	81.368	78.6938	78.5866	91.2759	81.3879	78.523	<75	98.1342	78.2926	<75	<75	97.8407	<75	93.331	78.02	78.9258	78.5106	<75	78.9008	<75	77.8456	81.4039	78.3493	77.926	78.2265	<75	78.2527	78.3905	78.5052	<75	78.3382	78.462	91.3366	78.3454	78.3848	<75	77.9559	78.2884	78.3833	<75	78.024	78.4296	99.1457	78.4946	78.5851	<75	91.2702	78.3819
7407A_S176_felis	78.6061	<75	<75	77.9819	<75	<75	77.6746	99.3095	78.027	77.9343	99.2594	99.1095	<75	99.9366	<75	<75	77.963	78.1418	99.2243	<75	99.2471	99.2687	<75	<75	<75	<75	99.9645	<75	<75	<75	98.9493	<75	77.9566	77.9674	77.6774	<75	98.8768	<75	<75	78.0048	78.9016	<75	<75	<75	77.9802	<75	99.872	<75	78.0787
7482d_X_S83_xylosus	77.4797	81.1814	78.2816	78.5229	91.25	81.3531	78.4789	<75	98.2179	78.0968	<75	<75	97.8311	<75	93.3344	77.9308	79.1337	78.3379	<75	78.7466	<75	<75	81.3682	78.0985	77.9956	77.8412	<75	78.0487	78.0499	78.1003	<75	78.11	78.5527	91.3173	78.1228	78.1518	<75	77.9438	78.2101	78.3167	<75	78.0517	78.2506	99.1041	78.5529	78.3111	<75	91.2837	78.21
7482e_coagulans	99.0433	<75	<75	77.8776	77.3674	<75	78.2185	78.9753	<75	<75	78.9034	78.8362	<75	78.9368	<75	<75	78.0466	77.9735	78.7276	77.7867	78.783	78.866	<75	<75	<75	<75	78.884	<75	<75	<75	78.6033	<75	<75	<75	<75	<75	78.552	<75	<75	77.9228	78.9162	<75	<75	<75	77.9154	<75	78.9624	77.3863	77.9625
7493_2d_Sc_S52_simulans	78.1106	78.166	78.5938	78.4277	78.1997	78.199	78.5547	<75	78.1563	78.2524	<75	<75	78.1138	<75	77.9802	78.2657	78.5224	78.6564	<75	78.2958	<75	<75	78.1829	78.2421	98.6567	99.0177	<75	98.8378	<75	78.3912	<75	78.3967	78.4962	78.2316	78.1921	78.3399	<75	98.708	98.8091	78.5257	<75	78.1432	78.1076	78.1395	78.4806	78.4504	<75	78.1362	78.4801
7493_3B_Sc_S64_simulans	<75	77.9657	78.3866	78.3607	78.1337	78.171	78.7748	<75	78.0368	78.3023	<75	<75	78.0553	<75	77.7535	<75	78.4552	78.3032	<75	78.3184	<75	<75	78.2134	<75	98.7105	99.0077	<75	98.769	78.1331	78.363	<75	<75	78.3981	78.0871	78.3537	78.3036	<75	98.7887	98.7189	78.3181	<75	77.9229	78.359	78.032	78.4744	78.0802	<75	78.1524	78.4148
7493_4A_Sc_S76_xylosus	<75	81.2401	78.5723	78.478	91.2693	81.343	78.4201	<75	98.1984	78.3429	<75	<75	97.8514	<75	93.3544	78.2566	79.0136	78.354	<75	78.7327	<75	<75	81.2526	78.4856	78.0486	78.0125	<75	78.2122	78.1633	78.3195	<75	78.2935	78.6869	91.3212	78.4299	78.359	<75	78.0277	78.3177	78.298	<75	78.1119	78.3634	99.0946	78.5117	78.2931	<75	91.309	78.1988
7515E_S188_felis	78.5207	<75	<75	78.1964	<75	<75	77.7326	98.8858	<75	77.6782	98.8679	98.7934	<75	98.8589	<75	<75	77.9669	78.0404	98.8245	77.8532	98.8595	98.8184	<75	<75	<75	<75	98.8579	<75	<75	<75	99.7718	<75	77.9409	<75	77.6892	<75	99.8899	<75	<75	77.9619	78.7366	<75	<75	<75	78.0345	<75	98.9129	<75	78.406
7521A_xylosus	<75	81.3007	78.1667	78.3122	91.4396	81.4065	78.599	<75	99.0086	78.056	77.8332	<75	97.1484	<75	93.4121	78.1572	78.8686	78.2909	<75	78.4482	<75	77.8159	81.2569	78.0476	78.3563	78.4817	<75	78.5216	78.0883	77.9983	<75	78.0384	78.375	91.4463	77.9867	78.0218	<75	78.3544	78.4285	78.152	<75	78.1272	77.9743	97.792	78.4057	78.057	<75	91.4612	78.1845
7535J_pseudoxylosus	<75	81.0363	77.8186	78.3001	91.8526	81.2005	78.5496	<75	93.4023	77.8247	<75	<75	93.0548	<75	99.9914	77.9486	78.5619	78.2206	<75	78.4326	<75	77.5953	81.1499	77.7375	77.6979	77.8621	<75	77.866	77.9393	77.7132	<75	77.771	78.2381	91.7616	77.7845	77.7521	<75	77.6584	77.7643	78.1462	<75	78.192	77.8374	93.2168	78.3277	77.8874	<75	91.8789	78.1461
7536_2A_S98_chromogenes	78.8919	77.7058	<75	77.9657	77.916	77.7881	78.1176	78.7699	77.9049	<75	78.7249	78.7681	<75	78.8829	77.5677	<75	78.6017	77.8779	78.7073	77.7131	78.6863	78.781	77.5415	<75	<75	<75	78.8317	<75	<75	<75	78.9214	<75	78.1547	78.042	<75	<75	78.6526	<75	<75	77.9434	96.3389	<75	<75	78.1933	77.9754	<75	78.8304	77.9333	77.9271
7553B_Sc_S88_xylosus	<75	81.2524	78.0109	78.3352	91.4503	81.4137	78.6428	<75	98.9671	77.9411	<75	<75	97.1743	<75	93.479	78.0762	78.8325	78.261	<75	78.4003	<75	<75	81.1876	77.8317	78.061	78.1969	<75	78.1799	77.812	77.844	<75	77.8873	78.5475	91.4734	77.8962	77.9613	<75	78.0226	78.0676	78.169	<75	78.1773	77.9618	97.7898	78.3885	77.8605	<75	91.4244	78.1808
7553C_S111_delphini	79.9711	<75	<75	78.1912	<75	<75	<75	78.8462	<75	<75	78.8618	78.9527	<75	79.0199	<75	<75	<75	78.1797	78.8827	78.6666	78.9348	78.904	<75	<75	78.2595	78.1278	79.0218	78.1988	<75	<75	78.9023	<75	<75	<75	<75	<75	78.9183	78.337	78.032	78.2563	79.2339	<75	<75	<75	78.1342	<75	78.9754	<75	78.3231
7617A_S179_hominis	77.7831	78.2707	79.722	97.5166	78.2602	78.2607	79.2951	77.6805	78.3126	79.7457	77.7111	77.7184	78.2451	78.0075	78.2123	79.2196	79.6174	99.1401	77.7669	97.3381	77.8953	77.7017	78.0535	79.6207	78.3624	78.1331	78.0362	78.4098	79.3993	79.5958	77.8978	79.789	79.9567	78.6066	79.819	79.7672	77.7542	78.2871	78.4182	99.0407	77.8944	79.4135	79.754	78.1536	97.4806	79.8271	77.902	78.2846	99.2634
7677b_S_S8_equorum	<75	98.0186	78.2551	78.2806	81.1235	98.3256	78.5667	77.7649	81.3894	78.1584	77.6069	77.6234	81.1353	<75	81.0933	77.9801	78.5137	78.2169	77.4984	78.3123	77.5473	77.5514	99.0557	78.1816	78.0174	78.2445	<75	77.9314	77.9122	78.11	<75	78.0371	78.6558	81.6064	78.1018	78.087	77.6873	78.0797	78.116	78.0382	<75	78.0008	78.1321	81.2605	78.1941	78.1887	77.7578	81.1167	78.148
7681E_simulans	77.8414	77.8749	78.2501	78.2391	78.2639	77.9448	78.594	<75	78.2151	<75	<75	<75	78.1829	<75	77.805	78.1293	78.6451	78.2942	<75	78.1447	<75	<75	77.8478	<75	98.7395	98.9813	<75	98.9668	<75	<75	<75	78.081	78.369	77.9623	78.2407	78.267	<75	98.7581	98.818	78.3724	<75	78.0476	78.0905	78.1094	78.1993	77.8038	<75	78.2804	78.2457
770_2A_E_S14_equorum	<75	98.1081	78.3915	78.3119	81.1866	98.3753	78.6205	77.7592	81.2999	78.2979	77.4314	77.5518	81.183	77.8215	81.0608	78.3285	78.5487	78.5678	77.4569	78.422	77.4876	77.4949	99.3756	78.2465	78.4348	78.4649	77.6195	78.2548	78.1683	78.3167	<75	78.1176	78.5507	81.5068	78.195	78.1595	77.5412	78.5314	78.5638	78.2743	<75	78.2393	78.3252	81.2048	78.3513	78.3471	77.6363	81.2563	78.45
773D_felis	78.6055	77.7704	77.5795	77.9594	<75	77.6232	77.6596	99.5868	77.9264	77.7878	99.5855	99.2939	<75	99.579	<75	<75	77.9913	77.9488	99.3731	77.8622	99.3487	99.589	<75	<75	<75	<75	99.5921	<75	<75	<75	98.8162	<75	77.8763	<75	77.5405	77.3895	98.7966	<75	<75	78.032	78.8165	<75	<75	<75	77.9344	77.6866	99.5506	<75	77.9712
7804B_S117_felis	78.5302	77.9257	77.6823	77.8843	<75	<75	77.9134	98.882	<75	77.439	98.8672	98.9332	<75	98.9155	<75	<75	<75	77.8434	98.8954	<75	98.8979	98.8021	<75	77.5288	<75	<75	98.95	<75	<75	<75	99.9857	<75	<75	<75	77.5071	77.5669	99.8739	<75	<75	<75	78.7785	<75	<75	<75	78.1006	<75	98.9812	<75	78.1344
7840C_S191_hominis	77.8554	78.2596	79.6992	97.4982	78.2912	78.2952	79.39	78.0093	78.4361	79.6613	77.884	77.7528	78.0597	78.2629	78.4016	79.3166	79.7213	99.0712	77.7852	97.4575	77.7825	77.8268	78.2215	79.7182	78.4117	78.3418	78.1181	78.2868	79.3169	79.5063	77.7469	79.757	80.0478	78.5074	79.7944	79.862	77.5727	78.393	78.3812	99.2136	77.6616	79.522	79.7787	78.1185	97.4491	79.857	78.1146	78.2795	99.3186
7840E_S113_epidermidis	<75	78.1073	99.1954	79.5051	78.1819	78.2259	79.5712	<75	77.9788	99.4181	<75	<75	77.9234	<75	77.9554	78.8879	79.7346	79.4876	<75	79.3346	<75	<75	78.1642	99.8267	78.5258	78.436	<75	78.353	98.1385	99.1791	<75	99.0545	80.4777	78.4587	99.3632	99.288	<75	78.4323	78.6412	79.5804	<75	79.3085	99.4275	78.0102	79.416	96.7784	<75	78.1954	79.6216
7845_1A_felis	78.6364	<75	<75	78.0821	<75	<75	<75	99.2845	<75	<75	99.2864	99.1428	<75	99.7678	<75	<75	<75	78.1088	99.2425	77.9402	99.2294	99.2738	<75	<75	<75	<75	99.8048	<75	<75	<75	98.8309	<75	<75	<75	<75	<75	98.88	<75	<75	78.3867	78.6592	<75	<75	<75	78.1736	<75	99.9488	<75	78.4201
7856_8A_simulans	78.2012	78.1985	78.4422	78.3159	78.2121	78.298	78.8037	<75	78.2392	78.3532	<75	<75	78.1786	<75	78.1405	78.1944	78.6937	78.1998	<75	78.2554	<75	<75	78.1504	78.2947	98.6557	98.995	<75	98.8389	78.3808	78.2621	<75	78.3618	78.5206	78.2767	78.2787	78.4155	<75	98.6989	98.8812	78.1294	<75	78.0556	78.188	78.223	78.3541	78.1604	<75	78.1982	78.1653
7979D_xylosus	<75	81.2389	78.1888	78.1959	91.2317	81.2503	78.407	<75	98.1396	78.172	<75	<75	97.8003	<75	93.2986	78.0756	78.8873	78.2872	<75	78.5175	<75	<75	81.2715	78.1052	78.0018	77.9462	<75	78.0667	78.0624	78.0362	<75	78.1804	78.4893	91.3939	78.1052	78.0567	<75	77.9994	78.0553	78.1495	<75	78.1485	78.1171	99.1336	78.2508	78.0827	<75	91.2013	78.1806
800A_epidermidis	<75	78.25	96.8626	79.8828	78.1876	78.3808	79.6682	<75	78.2598	96.8742	77.6538	77.811	78.2534	<75	78.0412	78.6341	79.4672	79.901	77.6139	79.7291	77.6787	77.6459	78.1728	96.7682	78.9312	78.7552	<75	<75	96.6184	96.8395	<75	97.1084	80.6801	78.7539	96.7951	96.8983	<75	78.8778	78.6688	79.6522	<75	78.7541	96.8971	78.2775	79.9877	98.8212	78.1079	78.2498	79.5846
8129C_S141_felis	78.455	<75	<75	78.0586	<75	<75	77.8136	98.908	<75	<75	98.8811	98.8943	<75	98.9582	<75	<75	<75	77.8481	98.9287	<75	98.9324	98.868	<75	<75	<75	<75	98.8875	<75	<75	<75	99.9725	<75	<75	<75	<75	<75	99.8765	<75	<75	77.9	78.7853	<75	<75	<75	78.0146	<75	98.9723	<75	77.8286
8129E_E_S38_simulans	78.1513	78.0237	78.4204	78.6042	78.0079	78.1515	78.6808	<75	78.0804	78.3699	<75	<75	78.1024	<75	78.0558	78.3197	78.866	78.6243	<75	78.6106	<75	<75	78.1545	78.4015	98.5905	98.9127	<75	99.8312	78.136	78.4106	<75	78.4316	78.5175	78.0446	78.3457	78.2705	<75	98.6411	98.7169	78.6874	78.0088	78.1256	78.6001	78.0111	78.8181	78.4388	<75	77.9793	78.5435
8144A_xylosus	<75	81.1336	78.2926	78.2403	90.9549	81.1541	78.4965	77.6415	97.3368	77.9888	<75	<75	98.9617	<75	93.1181	78.1229	78.7037	78.353	<75	78.509	<75	77.623	81.194	77.9984	77.8071	77.9512	<75	78.0281	77.9784	78.0361	<75	78.1411	78.4432	91.0766	77.9537	78.0749	<75	77.8184	77.9515	78.0857	<75	77.9532	77.981	97.9258	78.1441	78.0692	77.8778	90.9116	78.2262
8158A_S153_felis	78.5509	78.1004	78.1831	78.0168	77.8517	77.8488	77.9235	99.2514	78.1557	78.3582	99.2519	99.1936	77.9922	99.9779	<75	<75	78.1701	78.1661	99.2284	77.7773	99.2271	99.2967	77.8001	78.0858	<75	<75	99.975	<75	77.8446	78.026	98.9846	77.9377	78.1914	78.0803	77.972	77.9658	98.9131	<75	<75	78.0377	78.6793	<75	78.0987	<75	78.2895	77.9257	99.9844	77.7387	78.283
8282a_S108_coagulans	99.1619	<75	<75	77.8215	77.3235	<75	78.0895	78.8011	77.741	<75	78.7056	78.7849	<75	78.7548	77.7268	77.8374	78.0794	77.9621	78.4472	77.6701	78.5064	78.6679	<75	<75	<75	<75	78.6501	78.3927	<75	<75	78.4231	<75	<75	77.7046	<75	<75	78.373	<75	<75	77.8916	78.8412	<75	<75	<75	77.8607	77.5162	78.7786	77.3398	77.8165
8378A_S165_felis	78.7132	78.2715	78.0314	78.0476	<75	78.0335	77.8868	99.2399	77.9889	78.3529	99.1937	99.1404	<75	99.9321	<75	<75	77.8435	78.1079	99.1326	77.9281	99.1359	99.215	77.9146	78.0429	<75	<75	99.9325	<75	<75	<75	98.8638	<75	78.2857	78.0673	77.885	78.0145	98.8595	<75	<75	78.1616	78.7661	<75	77.9524	<75	78.0651	<75	99.9021	<75	78.1195
8388_2C_S177_felis	78.5499	<75	<75	77.8051	<75	<75	<75	99.6581	<75	<75	99.9583	99.211	<75	99.0331	<75	<75	<75	78.0015	99.2921	<75	99.3244	99.9631	<75	<75	<75	<75	99.1639	<75	<75	<75	98.5748	<75	<75	<75	<75	<75	98.7185	<75	<75	<75	78.737	<75	<75	<75	77.7328	<75	99.2334	<75	78.0604
8406_4A_epidermidis	<75	78.2019	99.2383	79.6594	78.4604	78.1031	79.6694	<75	78.0642	99.6458	77.5853	<75	78.0146	77.8105	77.8183	78.7063	79.7347	79.5834	77.4407	79.4137	77.5398	77.5513	78.0667	99.8944	78.3453	78.3264	77.7985	78.1088	98.2924	99.3688	77.6798	99.1449	80.5795	78.4772	99.4053	99.348	77.425	78.2658	78.3527	79.9278	<75	79.0044	99.5315	78.0869	79.5735	96.8076	77.8408	78.3537	79.8279
849B_X_S48_simulans	<75	77.9456	78.2303	78.4239	78.0926	78.028	78.9206	<75	78.0848	78.1346	<75	<75	78.1488	<75	78.0659	78.2079	78.6866	78.2076	<75	78.2597	<75	<75	78.2013	78.1543	99.9232	98.8443	<75	98.5853	78.2014	78.2377	<75	78.2239	78.466	78.0907	78.2281	78.2447	<75	99.931	98.7095	78.3345	<75	78.0262	78.1766	78.0516	78.4756	<75	<75	78.1105	78.4764
8525B_S189_felis	78.5732	<75	78.0425	78.0886	<75	<75	77.7812	99.2613	<75	78.1953	99.3056	99.1785	<75	99.888	<75	<75	77.9558	78.319	99.2161	78.0592	99.1819	99.2421	77.9142	78.0232	<75	<75	99.922	<75	<75	<75	98.8633	<75	78.4619	78.154	77.9156	<75	98.8726	<75	<75	78.2077	79.0937	<75	77.7914	<75	78.2263	<75	99.8511	<75	78.3812
8556a_S106_felis	78.6473	77.7632	<75	77.7231	<75	77.6627	78.0139	99.977	77.9175	77.9063	99.647	99.275	<75	99.1882	<75	<75	78.1225	77.885	99.3065	77.6988	99.2957	99.673	77.6484	<75	<75	<75	99.1824	<75	<75	<75	98.7804	<75	77.8368	<75	<75	77.6567	98.8655	<75	<75	77.9905	78.753	<75	77.8832	<75	77.8161	<75	99.2202	<75	77.9397
8562A_S118_felis	78.5657	77.9824	77.8869	78.1415	<75	77.7893	77.6353	99.2093	77.8033	78.046	99.2397	99.133	<75	99.9755	<75	<75	78.06	78.3306	99.202	78.0007	99.1987	99.2389	<75	<75	<75	<75	99.9632	<75	<75	77.8783	99.0058	<75	78.1522	77.9894	77.7358	77.7962	98.8824	<75	<75	78.1766	78.6797	<75	77.8808	<75	77.896	<75	99.9438	<75	78.3289
8603a_Sc_S5_equorum	<75	99.774	78.1909	78.1049	81.4295	97.8392	78.4698	77.8638	81.3674	78.227	77.5152	77.8052	81.3048	<75	81.1679	78.1427	78.5181	78.2738	77.6073	78.3402	77.6666	77.6562	98.2368	78.2889	78.0648	78.0672	<75	77.9903	77.9135	78.1468	<75	78.2658	78.5396	81.3721	78.1388	77.9948	77.7639	78.0512	77.972	78.2047	<75	78.1661	78.1786	81.4466	78.0494	78.0777	77.775	81.3651	78.3107
8657_2A_S192_lugdunensis	<75	78.2661	78.5615	79.2139	78.3027	78.1304	79.0313	<75	78.1358	78.6854	<75	<75	78.1552	<75	78.0985	99.4516	79.3628	79.4212	<75	79.2114	<75	<75	78.2551	78.6478	<75	<75	<75	<75	78.5121	78.4307	<75	78.7927	79.0153	78.2744	78.6909	78.6639	<75	<75	<75	79.5293	<75	99.3577	78.7863	78.0222	79.239	78.63	<75	78.2367	79.4066
8681F_S_S44_simulans	<75	77.9442	78.2021	78.3518	78.1568	77.9481	79.0028	<75	78.3587	78.35	<75	<75	78.2748	<75	78.1212	78.2337	78.5953	78.2885	<75	78.2026	<75	<75	77.8323	78.1092	98.7509	99.0048	<75	99.8568	78.1108	78.0381	<75	78.0674	78.3147	78.0849	77.9887	78.0592	<75	98.7214	98.7698	78.3981	<75	78.1786	77.9038	78.3869	78.2868	78.0867	<75	78.0651	78.3495
8717_2B_warneri	78.0039	78.5454	79.3999	79.395	78.4486	78.3001	95.9351	78.043	78.4747	79.535	77.8744	77.8689	78.3889	77.7871	78.5301	79.0099	98.9407	79.6847	77.7453	79.5114	77.8128	77.8465	78.5596	79.5904	78.6692	78.5645	77.8192	78.5218	79.594	79.4131	77.906	79.5483	80.0814	78.5827	79.4036	79.6016	77.9223	78.6832	78.7036	79.6508	78.3894	79.0894	79.6712	78.5144	79.4454	79.5365	77.7391	78.5062	79.5466
8806B_S130_felis	78.4995	<75	<75	77.9482	<75	77.9091	77.7276	98.8738	<75	<75	98.8532	98.8888	<75	98.9425	<75	<75	<75	78.169	98.8805	<75	98.9009	98.8227	77.8997	<75	<75	<75	98.9765	<75	<75	<75	99.9635	<75	78.1998	<75	<75	<75	99.8753	<75	<75	<75	78.8524	<75	<75	<75	78.168	<75	99.0013	<75	78.4186
8841A_S142_felis	78.5655	78.0021	<75	78.006	<75	77.6317	77.8242	99.2736	<75	77.9295	99.3051	99.1887	<75	99.9183	<75	<75	<75	78.243	99.1861	78.1181	99.1882	99.2537	<75	<75	<75	<75	99.933	<75	<75	<75	98.9441	<75	<75	78.0728	<75	<75	98.8418	<75	<75	78.1324	78.7699	<75	77.6361	<75	77.9591	<75	99.9421	<75	78.0481
8855A_S154_felis	78.6723	77.6328	<75	77.7757	<75	<75	78.0467	99.6612	<75	<75	99.9658	99.2786	<75	99.2194	<75	<75	77.9641	77.9614	99.2582	77.8978	99.2714	99.9554	77.7412	<75	<75	<75	99.1774	<75	<75	<75	98.882	<75	77.94	77.9215	<75	77.536	98.8443	<75	<75	78.0103	78.8641	<75	<75	<75	77.8802	<75	99.2476	77.6982	77.9738
8901-1B_Sc_S41_simulans	78.2699	78.1358	78.74	78.5342	78.2519	78.26	78.6588	<75	78.1676	<75	<75	<75	78.0567	<75	77.8677	<75	78.5444	78.4572	<75	78.2534	<75	<75	78.1707	78.5629	98.6518	98.9834	<75	98.8511	78.3657	78.5641	<75	<75	78.5492	78.2518	78.44	78.5731	<75	98.6971	98.7357	78.4951	<75	78.2213	78.4277	78.1242	78.5976	78.4454	<75	78.2103	78.5391
8931A_X_S60_simulans	78.0578	77.8147	78.3346	78.6406	78.1963	77.983	78.7962	<75	78.0996	78.1474	<75	<75	77.9391	<75	77.7809	<75	78.7317	78.5574	<75	78.3623	<75	<75	77.9456	78.3635	98.7725	98.9475	<75	98.9477	78.0055	78.1516	<75	78.2333	78.6196	78.3126	78.2137	78.3474	<75	98.7521	98.8216	78.6319	<75	<75	78.1941	78.0345	78.5938	78.311	<75	78.2343	78.4554
9211B_S123_delphini	80.1033	<75	<75	77.9888	<75	<75	78.1801	78.7252	<75	<75	78.6274	78.6888	<75	78.7709	<75	<75	<75	77.9173	78.7086	78.0346	78.696	78.7212	<75	<75	78.2683	78.1268	78.7964	78.2342	<75	<75	78.5412	<75	<75	<75	<75	<75	78.5961	78.202	78.3546	77.8036	78.9347	<75	<75	<75	77.9681	<75	78.8195	<75	77.8294
9272C_S_S56_simulans	<75	77.9715	78.6416	78.2908	78.2722	78.1099	78.9717	<75	78.269	78.5157	<75	<75	78.0708	<75	78.0726	78.2794	78.9887	78.3381	<75	78.2286	<75	<75	78.1814	78.5462	98.6018	98.9245	<75	98.8302	78.4243	78.2564	<75	78.4793	78.6307	78.2748	78.3502	78.4788	<75	98.6837	98.771	78.5607	<75	78.4068	78.6034	78.014	78.3608	78.5052	<75	78.2591	78.3902
9306A_S137_epidermidis	<75	78.03	96.7441	79.6488	78.3303	77.9479	79.7566	<75	78.1716	96.6914	<75	<75	77.9781	<75	77.7962	78.4228	79.6108	79.7855	<75	79.5874	<75	<75	77.8526	96.7385	78.611	78.2767	<75	78.104	96.5682	96.6547	<75	96.8929	80.8229	78.7141	96.7528	96.7333	<75	78.5642	78.4441	79.679	<75	78.6161	96.9059	78.0028	79.8839	98.9148	<75	78.2754	79.7416
9322A_E_S50_simulans	77.6829	78.155	78.8193	78.7999	78.27	78.1715	78.6766	<75	78.2113	79.0083	<75	<75	78.0704	<75	78.1203	78.1585	79.1968	78.7491	<75	78.7469	<75	<75	78.0984	78.7602	98.6098	98.871	<75	99.254	78.4421	78.4557	<75	78.9507	78.7554	78.5778	78.5473	79.071	<75	98.5776	98.5039	79.1895	<75	79.0256	78.9781	77.9754	78.6321	78.5967	<75	78.3028	79.173
9464C_E_S62_simulans	<75	78.1198	78.2979	78.4506	78.1285	77.8994	78.7751	<75	78.2547	78.2735	<75	<75	78.0415	<75	77.9106	<75	78.5559	78.487	<75	78.5297	<75	<75	78.0394	78.356	98.7371	99.0032	<75	98.8891	78.0016	78.2925	<75	78.3003	78.2605	77.9757	78.3165	78.1702	<75	98.7929	98.8098	78.5102	<75	78.0496	78.135	78.0612	78.3257	78.224	<75	78.1078	78.3849
9496e_simulans	77.9732	77.9222	78.2399	78.4599	77.9956	77.8216	78.6763	<75	78.1653	78.1274	<75	<75	77.9411	<75	77.8989	<75	78.6677	78.5986	<75	78.426	<75	<75	77.8631	78.2013	98.7491	99.0182	<75	98.8556	78.0514	78.1742	<75	78.1546	78.3295	78.0083	78.1581	78.1794	<75	98.7502	98.8174	78.5536	<75	<75	78.1805	78.1272	78.2679	78.2799	<75	78.0312	78.3976
9532A_epidermidis	<75	78.1671	99.4833	79.5799	78.0875	78.303	79.7231	<75	78.0522	99.3188	77.3867	<75	77.9548	77.8824	77.8764	78.8027	79.6717	79.4641	77.377	79.5615	77.5862	77.4715	78.1695	99.4586	78.2343	78.3137	<75	78.2843	98.125	99.5158	<75	99.0587	80.5179	78.1816	99.3801	99.4551	<75	78.1842	78.4408	79.5367	<75	78.7561	99.365	78.0368	79.7193	96.8008	77.9006	78.0868	79.4733
9567C_Sc_S53_simulans	<75	78.3496	78.8591	78.9699	78.315	78.3124	78.9842	<75	78.3179	78.9663	<75	<75	78.2097	<75	78.0117	<75	78.8812	78.8763	<75	78.991	<75	<75	78.3587	78.6143	98.7103	98.8044	<75	98.5603	78.4813	78.759	<75	78.7157	79.0564	78.3828	78.7511	78.8249	<75	98.7422	98.5631	79.073	<75	78.5223	78.7994	78.0225	79.0844	78.8134	<75	78.3126	78.9721
9601B_S135_delphini	79.9642	<75	<75	77.8983	<75	<75	<75	78.8298	<75	<75	78.71	78.9013	<75	78.9015	<75	<75	<75	78.0045	78.7275	77.9984	78.7701	78.7485	<75	<75	78.0376	78.1724	78.8549	78.1283	<75	<75	78.8669	<75	<75	<75	<75	<75	78.9155	78.0565	78.1604	78.008	79.323	<75	<75	<75	77.9846	<75	78.9672	<75	77.9236
9622_19A_xylosus	<75	81.094	78.1721	78.3481	91.0727	81.1279	78.7897	<75	97.3931	78.1342	<75	<75	99.0342	<75	93.086	78.1425	78.8011	78.2676	<75	78.338	<75	<75	81.1262	78.015	77.9437	78.1886	<75	78.2231	78.0073	78.1633	<75	78.0865	78.3693	91.1585	78.0481	77.9661	<75	77.8806	78.0186	78.2023	<75	78.0909	77.9611	97.9648	78.2615	77.9636	<75	91.0673	78.2109
9622-36B_X_S84_xylosus	77.8165	81.1631	78.083	78.573	91.4186	81.5935	78.5287	77.6848	99.9314	77.8845	<75	77.5453	97.2554	<75	93.4842	78.1469	78.9079	78.4484	77.6177	78.632	77.62	77.7916	81.2919	77.8831	78.2007	78.0958	<75	78.2607	78.0229	77.9311	<75	77.8565	78.4295	91.3548	78.0046	78.0397	77.5934	78.1571	78.0745	78.3911	<75	78.1816	78.0171	98.0291	78.4785	77.9244	<75	91.4206	78.5178
9731B_E_S74_xylosus	<75	81.2657	78.3692	78.6418	91.2754	81.269	78.5616	<75	98.1477	78.273	<75	<75	97.7518	<75	93.2919	78.286	79.0056	78.4123	<75	78.7144	<75	<75	81.1315	78.145	78.0218	78.0728	<75	78.362	78.1556	78.3532	<75	78.2399	78.6027	91.3232	78.2598	78.3574	<75	77.9945	78.1518	78.2993	<75	78.3821	78.3772	99.1013	78.5798	78.2949	<75	91.2551	78.4071
9758A_S_S80_xylosus	<75	81.1321	78.1981	78.4588	91.3743	81.3985	78.5687	77.5025	99.096	78.1436	77.4884	77.5159	97.1662	77.7579	93.421	78.2326	78.9861	78.4884	77.492	78.572	77.4897	77.4463	81.2614	78.0477	78.1796	78.3137	77.653	78.2774	78.0419	78.0231	<75	78.1524	78.6521	91.4797	78.0565	78.1557	77.6466	78.1498	78.295	78.2539	<75	78.248	78.1074	97.9021	78.3995	77.914	77.6834	91.3498	78.2904
9759A_simulans	<75	78.1307	78.3239	78.5587	78.3508	78.2083	79.0529	<75	78.1725	78.1782	<75	<75	78.1087	<75	77.95	<75	78.8208	78.5556	<75	78.4832	<75	<75	78.2431	78.2963	98.7646	98.963	<75	98.8614	78.3139	78.3593	<75	78.2836	78.569	78.1968	78.3398	78.4274	<75	98.8307	98.6904	78.6572	<75	78.2185	78.422	78.0486	78.5551	78.3652	<75	78.3247	78.6031
9760A_E_S86_xylosus	<75	81.2786	78.1317	78.3772	91.3415	81.2742	78.6179	<75	98.0957	78.0259	<75	<75	97.9632	<75	93.3245	78.0579	79.0309	78.3113	<75	78.4596	<75	<75	81.318	78.002	77.8321	77.8598	<75	77.9665	78.0446	78.0343	<75	77.954	78.6688	91.3693	77.9708	77.9704	<75	77.7724	77.937	78.2479	<75	78.2882	77.9764	99.2841	78.382	78.1414	<75	91.3559	78.2739
[truncated: 142 more columns]

## Sheet: Data S3
Supplementary Data 3. Presence (yes) or absence (no) of antimicrobial resistance genes, heavy metal resistance genes, and virulence genes in each of the 191 CoNS genomes
genome id	species	Antimicrobial resistance genes																																											Heavy metal resistance genes
		aac(6')-Ie-aph(2'')-Ia	ant(6)-Ia	aph(3')-IIIa	aadD1	ant(9)-Ia	str	mecI	mecR1	mecA	blaI	blaR1	blaZ	blaPC1	bleO	fosB	fosD	fosB4	fusB	fusC	vgaA	vgaA-LC	lnuA	lnuG	salA	mphC	ermC	msrA	ermB	ermA	erm44	mupA	catA	qacA	qacR	qacB	qacC	qacG	sat4	tetM	tetK	tetL	dfrG	dfrS1	arsB	arsC	arsR	cadD	cadC
7336_29A_S105	agnetis	no	no	no	no	no	no	no	no	no	no	no	no	no	no	no	no	no	no	no	no	no	no	no	no	no	no	no	no	no	no	no	no	no	no	no	no	no	no	no	no	no	no	no	no	no	no	no	no
6361e_S103	agnetis	no	no	no	no	no	no	no	no	no	no	no	no	no	no	no	no	no	no	no	no	no	no	no	no	no	no	no	no	no	no	no	no	no	no	no	no	no	no	no	no	no	no	no	no	no	no	no	no
4727_3A_S125	agnetis	no	no	no	no	no	no	no	no	no	no	no	no	no	no	no	no	no	no	no	no	no	no	no	no	no	no	no	no	no	no	no	no	no	no	no	no	no	no	no	no	no	no	no	no	no	no	no	no
7536_2A_S98	chromogenes	no	no	no	no	no	no	no	no	no	no	no	no	no	no	no	no	no	no	no	no	no	no	no	no	no	no	no	no	no	no	no	no	no	no	no	no	no	no	no	no	no	no	no	no	no	no	no	no
7138a_S169	chromogenes	no	no	no	no	no	no	no	no	no	no	no	no	no	no	no	no	no	no	no	no	no	no	no	no	no	no	no	no	no	no	no	no	no	no	no	no	no	no	no	no	no	no	no	no	no	no	no	no
7129_2d_S157	chromogenes	no	no	no	no	no	no	no	no	no	no	no	no	no	no	no	no	no	no	no	no	no	no	no	no	no	no	no	no	no	no	no	no	no	no	no	no	no	no	no	no	no	no	no	no	no	no	no	no
5191_2A	chromogenes	no	no	no	no	no	no	no	no	no	no	no	no	no	no	no	no	no	no	no	no	no	no	no	no	no	no	no	no	no	no	no	no	no	no	no	no	no	no	no	no	no	no	no	yes	yes	no	no	no
6942B	chromogenes	no	no	no	no	no	no	no	no	no	no	no	no	no	no	no	no	no	no	no	no	no	no	no	no	no	no	no	no	no	no	no	no	no	no	no	no	no	no	no	no	no	no	no	yes	yes	no	no	no
5553_1A	chromogenes	no	no	no	no	no	no	no	no	no	no	no	no	no	no	no	no	no	no	no	no	no	no	no	no	no	no	no	no	no	no	no	no	no	no	no	no	no	no	no	no	no	no	no	yes	yes	no	no	no
5960a_S145	chromogenes	no	no	no	no	no	no	no	no	no	no	no	no	no	no	no	no	no	no	no	no	no	no	no	no	no	no	no	no	no	no	no	no	no	no	no	no	no	no	no	no	no	no	no	yes	yes	no	no	no
3113-1A_S97_1_output	chromogenes	no	no	no	no	no	no	no	no	no	no	no	no	no	no	no	no	no	no	no	no	no	no	no	no	no	no	no	no	no	no	no	no	no	no	no	no	no	no	no	no	no	no	no	yes	yes	no	no	no
5198_A_S121	chromogenes	no	no	no	no	no	no	no	no	no	no	no	no	no	no	no	no	no	no	no	no	no	no	no	no	no	no	no	no	no	no	no	no	no	no	no	no	no	no	no	no	no	no	no	yes	yes	no	no	no
10023_30A	coagulans	no	no	no	no	no	no	no	no	no	no	no	no	no	no	no	no	no	no	no	no	no	no	no	no	no	no	no	no	no	no	no	no	no	no	no	no	no	no	no	no	no	no	no	yes	no	no	no	no
8282a_S108	coagulans	no	no	no	no	no	no	no	no	no	no	no	no	no	no	no	no	no	no	no	no	no	no	no	no	no	no	no	no	no	no	no	no	no	no	no	no	no	no	no	no	no	no	no	yes	yes	no	no	no
7482e	coagulans	no	no	no	no	no	no	no	no	no	no	no	no	no	no	no	no	no	no	no	no	no	no	no	no	no	no	no	no	no	no	no	no	no	no	no	no	no	no	no	no	no	no	no	yes	yes	no	no	no
7553C_S111	delphini	no	no	no	no	no	no	no	no	no	no	no	no	no	no	no	no	no	no	no	no	no	no	no	no	no	no	no	no	no	no	no	no	no	no	no	no	no	no	no	yes	no	no	no	yes	yes	no	no	no
66A_S182	delphini	no	no	no	no	no	no	no	no	no	no	no	no	no	no	no	no	no	no	no	no	no	no	no	no	no	no	no	no	no	no	no	no	no	no	no	no	no	no	no	no	no	no	no	no	no	no	no	no
9211B_S123	delphini	no	no	no	no	no	no	no	no	no	no	no	no	no	no	no	no	no	no	no	no	no	no	no	no	no	no	no	no	no	no	no	no	no	no	no	no	no	no	no	no	no	no	no	no	no	no	no	no
9601B_S135	delphini	no	no	no	no	no	no	no	no	no	no	no	no	no	no	no	no	no	no	no	no	no	no	no	no	no	no	no	no	no	no	no	no	no	no	no	no	no	no	no	no	no	no	no	no	no	no	no	no
4052B_S146	delphini	no	no	no	no	no	no	no	no	no	no	no	no	no	no	no	no	no	no	no	no	no	no	no	no	no	no	no	no	no	no	no	no	no	no	no	no	no	no	no	no	no	no	no	no	no	no	no	no
405D_S127	felis	no	no	no	no	yes	no	no	no	no	yes	yes	no	yes	no	no	no	no	no	no	no	no	no	no	no	no	no	no	no	yes	no	no	no	no	no	no	no	no	no	no	no	no	no	no	no	no	no	no	no
5161c_S104	felis	no	no	no	no	no	no	no	no	no	yes	yes	no	yes	no	no	no	no	no	no	no	no	no	no	no	no	no	no	no	no	no	no	no	no	no	no	no	no	no	no	yes	no	no	no	no	no	no	no	no
8806B_S130	felis	no	no	no	no	no	no	no	no	no	no	no	no	no	no	no	no	no	no	no	yes	no	no	no	no	no	no	no	no	no	no	no	no	no	no	no	no	no	no	no	no	no	no	no	no	no	no	yes	no
7804B_S117	felis	no	no	no	no	no	no	no	no	no	no	no	no	no	no	no	no	no	no	no	no	no	no	no	no	no	no	no	no	no	no	no	no	no	no	no	no	no	no	no	no	no	no	no	no	no	no	yes	no
8129C_S141	felis	no	no	no	no	no	no	no	no	no	no	no	no	no	no	no	no	no	no	no	no	no	no	no	no	no	no	no	no	no	no	no	no	no	no	no	no	no	no	no	no	no	no	no	no	no	no	no	no
281A_S174	felis	no	no	no	no	no	no	no	no	no	no	no	no	no	no	no	no	no	no	no	no	no	no	no	no	no	no	no	no	no	no	no	no	no	no	no	no	no	no	no	no	no	no	no	no	no	no	no	no
6490a_S152	felis	no	no	no	no	no	no	no	no	no	no	no	no	no	no	no	no	no	no	no	no	no	no	no	no	no	no	no	no	no	no	no	no	no	no	no	no	no	no	no	no	no	no	no	no	no	no	no	no
2943C_S186	felis	no	no	no	no	no	no	no	no	no	no	no	no	no	no	no	no	no	no	no	no	no	no	no	no	no	no	no	no	no	no	no	no	no	no	no	no	no	no	no	no	no	no	no	no	no	no	no	no
5157_B_S187	felis	no	no	no	no	no	no	no	no	no	no	no	no	no	no	no	no	no	no	no	no	no	no	no	no	no	no	no	no	no	no	no	no	no	no	no	no	no	no	no	no	no	no	no	no	no	no	yes	no
6020a_S140	felis	no	no	no	no	no	no	no	no	no	no	no	no	no	no	no	no	no	no	no	no	no	no	no	no	no	no	no	no	no	no	no	no	no	no	no	no	no	no	no	no	no	no	no	no	no	no	yes	no
4927_A_S175	felis	no	no	no	no	no	no	no	no	no	no	no	no	no	no	no	no	no	no	no	no	no	no	no	no	no	no	no	no	no	no	no	no	no	no	no	no	no	no	no	no	no	no	no	no	no	no	yes	no
7515E_S188	felis	no	no	no	no	no	no	no	no	no	no	no	no	no	no	no	no	no	no	no	no	no	no	no	no	no	no	no	no	no	no	no	no	no	no	no	no	no	no	no	no	no	no	no	no	no	no	yes	no
1405b_S102	felis	no	no	no	no	no	no	no	no	no	no	no	no	no	no	no	no	no	no	no	no	no	no	no	no	no	no	no	no	no	no	no	no	no	no	no	no	no	no	no	no	no	no	no	no	no	no	no	no
5707a_S128	felis	no	no	no	no	no	no	no	no	no	no	no	no	no	no	no	no	no	no	no	no	no	no	no	no	no	no	no	no	no	no	no	no	no	no	no	no	no	no	no	no	no	no	no	no	no	no	no	no
1785A_S126	felis	no	no	no	no	no	no	no	no	no	no	no	no	no	no	no	no	no	no	no	no	no	no	no	no	no	no	no	no	no	no	no	no	no	no	no	no	no	no	no	no	no	no	no	no	no	no	no	no
65A_S164	felis	no	no	no	no	no	no	no	no	no	no	no	no	no	no	no	no	no	no	no	no	no	no	no	no	no	no	no	no	no	no	no	no	no	no	no	no	no	no	no	no	no	no	no	no	no	no	no	no
4504C_S139	felis	no	no	no	no	no	no	no	no	no	no	no	no	no	no	no	no	no	no	no	no	no	no	no	no	no	no	no	no	no	no	no	no	no	no	no	no	no	no	no	no	no	no	no	no	no	no	no	no
1831A_S138	felis	no	no	no	no	no	no	no	no	no	no	no	no	no	no	no	no	no	no	no	no	no	no	no	no	no	no	no	no	no	no	no	no	no	no	no	no	no	no	no	no	no	no	no	no	no	no	no	no
4602_AN3_S151	felis	no	no	no	no	no	no	no	no	no	yes	yes	no	yes	no	no	no	no	no	no	no	no	no	no	no	no	no	no	no	no	no	no	no	no	no	no	no	no	no	no	no	no	no	no	no	no	no	yes	no
8556a_S106	felis	no	no	no	no	no	no	no	no	no	yes	yes	no	yes	no	no	no	no	no	no	no	no	no	no	no	no	no	no	no	no	no	no	no	no	no	no	no	no	no	no	no	no	no	no	no	no	no	no	no
10366C_S173	felis	no	no	no	no	no	no	no	no	no	yes	yes	no	yes	no	no	no	no	no	no	no	no	no	no	no	no	no	no	no	no	no	no	no	no	no	no	no	no	no	no	no	no	no	no	no	no	no	no	no
8855A_S154	felis	no	no	no	no	no	no	no	no	no	no	no	no	no	no	no	no	no	no	no	no	no	no	no	no	no	no	no	no	no	no	no	no	no	no	no	no	no	no	no	no	no	no	no	no	no	no	no	no
1205C_S185	felis	no	no	no	no	no	no	no	no	no	no	no	no	no	no	no	no	no	no	no	no	no	no	no	no	no	no	no	no	no	no	no	no	no	no	no	no	no	no	no	no	no	no	no	no	no	no	no	no
5365a_S116	felis	no	no	no	no	no	no	no	no	no	no	no	no	no	no	no	no	no	no	no	no	no	no	no	no	no	no	no	no	no	no	no	no	no	no	no	no	no	no	no	no	no	no	no	no	no	no	no	no
2221b_S150	felis	no	no	no	no	no	no	no	no	no	no	no	no	no	no	no	no	no	no	no	no	no	no	no	no	no	no	no	no	no	no	no	no	no	no	no	no	no	no	no	no	no	no	no	no	no	no	no	no
8388_2C_S177	felis	no	no	no	no	no	no	no	no	no	no	no	no	no	no	no	no	no	no	no	no	no	no	no	no	no	no	no	no	no	no	no	no	no	no	no	no	no	no	no	no	no	no	no	no	no	no	no	no
773D	felis	no	no	no	no	no	no	no	no	no	no	no	no	no	no	no	no	yes	no	no	no	no	no	no	no	no	no	no	no	no	no	no	no	no	no	no	no	no	no	no	no	no	no	no	no	no	no	yes	no
4834a_S163	felis	no	no	no	no	no	no	no	no	no	no	no	no	no	no	no	no	no	no	no	no	no	no	no	no	no	no	no	no	no	no	no	no	no	no	no	no	no	no	no	no	no	no	no	no	no	no	no	no
6777_S161	felis	no	no	no	no	no	no	no	no	no	no	no	no	no	no	no	no	no	no	no	no	no	no	no	no	no	no	no	no	no	no	no	no	no	no	no	no	no	no	no	no	no	no	no	no	no	no	no	no
8525B_S189	felis	no	no	no	no	no	no	no	no	no	no	no	no	no	no	no	no	no	no	no	no	no	no	no	no	no	no	no	no	no	no	no	no	no	no	no	no	no	no	no	no	no	no	no	no	no	no	yes	no
3541C_S115	felis	no	no	no	no	no	no	no	no	no	no	no	no	no	no	no	no	no	no	no	no	no	no	no	no	no	no	no	no	no	no	no	no	no	no	no	no	no	no	no	no	no	no	no	no	no	no	yes	no
8841A_S142	felis	no	no	no	no	no	no	no	no	no	no	no	no	no	no	no	no	no	no	no	no	no	no	no	no	no	no	no	no	no	no	no	no	no	no	no	no	no	no	no	no	no	no	no	no	no	no	no	no
8378A_S165	felis	no	no	no	no	no	no	no	no	no	no	no	no	no	no	no	no	no	no	no	no	no	no	no	no	no	no	no	no	no	no	no	no	no	no	no	no	no	no	no	no	no	no	no	no	no	no	yes	no
7845_1A	felis	no	no	no	no	no	no	no	no	no	no	no	no	no	no	no	no	no	no	no	no	no	no	no	no	no	no	no	no	no	no	no	no	no	no	no	no	no	no	no	no	no	no	no	no	no	no	yes	no
26A_S162	felis	no	no	no	no	no	no	no	no	no	no	no	no	no	no	no	no	no	no	no	no	no	no	no	no	no	no	no	no	no	no	no	no	no	no	no	no	no	no	no	no	no	no	no	no	no	no	yes	no
8562A_S118	felis	no	no	no	no	no	no	no	no	no	no	no	no	no	no	no	no	no	no	no	no	no	no	no	no	no	no	no	no	no	no	no	no	no	no	no	no	no	no	no	no	no	no	no	no	no	no	yes	no
1657A_S114	felis	no	no	no	no	no	no	no	no	no	no	no	no	no	no	no	no	no	no	no	no	no	no	no	no	no	no	no	no	no	no	no	no	no	no	no	no	no	no	no	no	no	no	no	no	no	no	yes	no
7407A_S176	felis	no	no	no	no	no	no	no	no	no	no	no	no	no	no	no	no	no	no	no	no	no	no	no	no	no	no	no	no	no	no	no	no	no	no	no	no	no	no	no	no	no	no	no	no	no	no	no	no
8158A_S153	felis	no	no	no	no	no	no	no	no	no	no	no	no	no	no	no	no	no	no	no	no	no	no	no	no	no	no	no	no	no	no	no	no	no	no	no	no	no	no	no	no	no	no	no	no	no	no	yes	no
7136c_X_S59	simulans	no	no	no	no	no	no	no	no	no	no	no	no	no	no	no	no	no	no	no	no	no	no	no	no	no	yes	no	no	no	no	no	no	no	no	no	no	no	no	no	yes	no	no	no	no	no	no	no	no
9567C_Sc_S53	simulans	no	no	no	no	yes	no	no	no	no	yes	yes	no	yes	no	no	no	no	no	no	no	no	no	no	no	no	no	no	no	yes	no	no	no	no	no	no	yes	no	no	no	no	no	no	no	no	no	no	no	no
849B_X_S48	simulans	no	no	no	no	no	no	no	no	no	no	no	no	no	no	no	no	no	no	no	no	no	no	no	no	no	no	no	no	no	no	no	no	no	no	no	no	no	no	no	no	no	no	no	no	no	no	no	no
2405B	simulans	no	no	no	no	no	no	no	no	no	yes	yes	yes	no	no	no	no	no	no	no	no	no	no	no	no	no	no	no	no	no	no	no	no	no	no	no	no	no	no	no	yes	no	no	no	no	no	no	no	no
2947E_S_S42	simulans	no	no	no	no	no	no	no	no	no	yes	yes	yes	no	no	no	no	no	no	no	no	no	no	no	no	no	no	no	no	no	no	no	no	no	no	no	no	no	no	no	yes	no	no	no	no	no	no	no	no
7127_3e_X_S47	simulans	no	no	no	no	no	no	no	no	no	no	no	no	no	no	no	no	no	no	no	no	no	no	no	no	no	no	no	no	no	no	no	no	no	no	no	no	no	no	no	no	no	no	no	no	no	no	no	no
2613E_Sc_S39	simulans	no	no	no	no	no	no	no	no	no	no	no	no	no	no	no	no	no	no	no	no	no	no	no	no	no	no	no	no	no	no	no	no	no	no	no	no	no	no	no	no	no	no	no	no	no	no	no	no
3880A	simulans	no	no	no	no	no	no	no	no	no	no	no	no	no	no	no	no	no	no	no	no	no	no	no	no	no	no	no	no	no	no	no	no	no	no	no	no	no	no	no	no	no	no	no	no	no	no	no	no
9272C_S_S56	simulans	no	no	no	no	no	no	no	no	no	yes	yes	yes	no	no	no	no	no	no	no	no	no	no	no	no	no	no	no	no	no	no	no	no	no	no	no	no	no	no	no	no	no	no	no	no	no	no	yes	no
7270A	simulans	no	no	no	no	no	no	no	no	no	yes	yes	yes	no	no	no	no	no	no	no	no	no	no	no	no	no	no	no	no	no	no	no	no	no	no	no	no	no	no	no	no	no	no	no	no	no	no	yes	no
7681E	simulans	no	no	no	no	no	no	no	no	no	no	no	no	no	no	no	no	no	no	no	no	no	no	no	no	no	no	no	no	no	no	no	no	no	no	no	no	no	no	no	no	no	no	no	no	no	no	no	no
6365c_X_S58	simulans	no	no	no	no	no	no	no	no	no	no	no	no	no	no	no	no	no	no	no	no	no	no	no	no	no	no	no	no	no	no	no	no	no	no	no	no	no	no	no	no	no	no	no	no	no	no	no	no
4947b_Sc_S63	simulans	no	no	no	no	no	no	no	no	no	no	no	no	no	no	no	no	no	no	no	no	no	no	no	no	no	no	no	no	no	no	no	no	no	no	no	no	no	no	no	no	no	no	no	no	no	no	no	no
5884c_E_S49	simulans	no	no	no	no	no	no	no	no	no	yes	yes	no	yes	no	no	no	no	no	no	no	no	no	no	no	no	no	no	no	no	no	no	no	no	no	no	no	no	no	yes	no	yes	no	no	yes	yes	yes	no	no
7856_8A	simulans	no	no	no	no	no	no	no	no	no	no	no	no	no	no	no	no	no	no	no	no	no	no	yes	no	no	no	no	no	no	no	no	no	no	no	no	no	no	no	no	no	no	no	no	no	no	no	no	no
3110C_S_S54	simulans	no	no	no	no	no	no	no	no	no	no	no	no	no	no	no	no	no	no	no	no	no	no	no	no	no	no	no	no	no	no	no	no	no	no	no	no	no	no	no	no	no	yes	no	no	no	no	no	no
6266c_X_S46	simulans	no	no	no	no	no	no	no	no	no	no	no	no	no	no	no	no	no	no	no	no	no	no	no	no	no	no	no	no	no	no	no	no	no	no	no	no	no	no	no	no	no	no	no	no	no	no	no	no
8901-1B_Sc_S41	simulans	no	no	no	no	no	no	no	no	no	no	no	no	no	no	no	no	no	no	no	yes	no	no	no	no	no	no	no	no	no	no	no	no	no	no	no	no	no	no	no	no	no	no	no	no	no	no	no	no
7493_2d_Sc_S52	simulans	no	no	no	no	no	yes	no	no	no	no	no	no	no	no	no	no	no	no	no	yes	no	no	no	no	no	no	no	no	no	no	no	no	no	no	no	no	no	no	no	no	no	no	no	no	no	no	no	no
7493_3B_Sc_S64	simulans	no	no	no	no	no	no	no	no	no	no	no	no	no	no	no	no	no	no	no	no	no	no	no	no	no	no	no	no	no	no	no	no	no	no	no	no	no	no	no	no	no	no	no	no	no	no	no	no
9759A	simulans	no	no	no	no	no	no	no	no	no	no	no	no	no	no	no	no	no	no	no	no	no	no	no	no	no	no	no	no	no	no	no	no	no	no	no	no	no	no	no	no	no	no	no	no	no	no	no	no
6161C	simulans	no	no	no	no	no	no	no	no	no	no	no	no	no	no	no	no	no	no	no	no	no	no	no	no	no	no	no	no	no	no	no	no	no	no	no	no	no	no	no	no	no	no	no	no	no	no	no	no
8931A_X_S60	simulans	no	no	no	no	no	no	no	no	no	no	no	no	no	no	no	no	no	no	no	no	no	no	no	no	no	no	no	no	no	no	no	no	no	no	no	no	no	no	no	no	no	no	no	no	no	no	no	no
9496e	simulans	no	no	no	no	no	no	no	no	no	no	no	no	no	no	no	no	no	no	no	no	no	no	no	no	no	no	no	no	no	no	no	no	no	no	no	no	no	no	no	no	no	no	no	no	no	no	no	no
9464C_E_S62	simulans	no	no	no	no	no	no	no	no	no	no	no	no	no	no	no	no	no	no	no	no	no	yes	no	no	no	no	no	no	no	no	no	no	no	no	no	no	no	no	no	no	no	no	no	no	no	no	no	no
9322A_E_S50	simulans	no	no	no	no	no	no	no	no	no	yes	yes	yes	yes	no	no	no	no	no	no	no	no	no	no	no	no	no	no	no	no	no	no	no	no	no	no	no	no	no	no	no	no	no	no	yes	yes	no	no	yes
8129E_E_S38	simulans	no	no	no	no	no	no	no	no	no	no	no	no	no	no	no	no	no	no	no	no	no	no	no	no	no	no	no	no	no	no	no	no	no	no	no	no	no	no	no	yes	no	no	no	no	no	no	no	no
6365a_S_S55	simulans	no	no	no	no	no	no	no	no	no	no	no	no	no	no	no	no	no	no	no	no	no	no	no	no	no	no	no	no	no	no	no	no	no	no	no	no	no	no	no	no	no	no	no	yes	yes	no	no	no
8681F_S_S44	simulans	no	no	no	no	no	no	no	no	no	no	no	no	no	no	no	no	no	no	no	no	no	no	no	no	no	no	no	no	no	no	no	no	no	no	no	no	no	no	no	no	no	no	no	no	no	no	no	no
6179_2D_S_S43	simulans	no	no	no	no	no	no	no	no	no	no	no	no	no	no	no	no	no	no	no	no	no	no	no	no	no	no	no	no	no	no	no	no	no	no	no	no	no	no	no	no	no	no	no	no	no	no	no	no
26D	simulans	no	no	no	no	no	no	no	no	no	no	no	no	no	no	no	no	no	no	no	no	no	no	no	no	no	no	no	no	no	no	no	no	no	no	no	no	no	no	no	no	no	no	no	no	no	no	no	no
5884A	succinus	no	no	no	no	no	no	no	no	no	no	no	no	no	no	no	yes	no	no	no	no	no	no	no	no	no	no	no	no	no	no	no	no	no	no	no	no	no	no	no	yes	no	no	no	no	yes	no	no	no
6166a_E_S61	succinus	no	no	no	no	no	no	no	no	no	no	no	no	no	no	no	no	no	no	no	no	no	no	no	no	no	no	no	no	no	no	no	no	no	no	no	no	no	no	no	no	no	no	no	no	yes	no	yes	no
8603a_Sc_S5	equorum	no	no	no	no	no	no	no	no	no	no	no	no	no	no	no	no	no	no	no	no	no	yes	no	no	no	no	no	no	no	no	no	no	no	no	no	no	yes	no	no	yes	no	no	no	yes	no	no	yes	yes
10180B	equorum	no	no	no	no	no	no	no	no	no	no	no	no	no	no	no	no	no	no	no	no	no	no	no	no	no	no	no	no	no	no	no	no	no	no	no	no	no	no	no	no	no	no	no	yes	no	no	yes	yes
4784f	equorum	no	no	no	no	no	no	no	no	no	no	no	no	no	no	no	no	no	no	no	no	no	no	no	no	no	no	no	no	no	no	no	no	no	no	no	no	no	no	no	no	no	no	no	yes	no	no	yes	yes
10300B_Sc_S15	equorum	no	no	no	no	no	no	no	no	no	no	no	no	no	no	no	no	no	no	no	no	no	no	no	no	yes	no	no	no	no	no	no	no	no	no	no	no	no	no	no	no	no	no	no	yes	no	no	yes	no
7137_1C	equorum	no	no	no	no	no	no	no	no	no	no	no	no	no	no	no	no	no	no	no	no	no	no	no	no	yes	no	no	no	no	no	no	no	no	no	no	no	no	no	no	no	no	no	no	yes	no	no	no	no
7677b_S_S8	equorum	no	no	no	no	no	no	no	no	no	no	no	no	no	no	no	no	no	no	no	no	no	no	no	no	no	no	no	no	no	no	no	no	no	no	no	no	no	no	no	no	no	no	no	yes	no	no	no	no
6294e_Sc_S4	equorum	no	no	no	no	no	no	no	no	no	no	no	no	no	no	no	no	no	no	no	no	no	no	no	no	yes	no	no	no	no	no	no	no	no	no	no	no	no	no	no	yes	no	no	no	yes	no	no	yes	yes
6301b_Sc_S16	equorum	no	no	no	no	no	no	no	no	no	no	no	no	no	no	no	no	no	no	no	no	no	no	no	no	no	no	no	no	no	no	no	no	no	no	no	no	no	no	no	no	no	no	no	yes	no	no	yes	no
2315-3A_S_S6	equorum	no	no	no	no	no	no	no	no	no	no	no	no	no	no	no	no	no	no	no	no	no	no	no	no	yes	no	no	no	no	no	no	yes	no	no	no	no	no	no	no	yes	no	no	no	yes	no	no	yes	no
770_2A_E_S14	equorum	no	no	no	no	no	no	no	no	no	no	no	no	no	no	no	no	no	no	no	no	no	no	no	no	no	no	no	no	no	no	no	no	no	no	no	no	no	no	no	yes	no	no	no	yes	no	no	yes	no
584_4C_S_S7	equorum	no	no	no	no	no	no	no	no	no	no	no	no	no	no	no	no	no	no	no	no	no	yes	no	no	no	no	no	no	no	no	no	yes	no	no	no	no	no	no	no	yes	no	no	no	yes	no	no	no	no
10284A	pseudoxylosus	no	no	no	no	no	no	no	no	no	no	no	no	no	no	no	no	no	no	no	no	no	no	no	no	no	no	no	no	no	no	no	no	no	no	no	no	no	no	no	no	no	no	no	no	no	no	no	no
3581D_S_S66	pseudoxylosus	no	no	no	no	no	no	no	no	no	no	no	no	no	no	no	no	no	no	no	no	no	no	no	no	no	no	no	no	no	no	no	no	no	no	no	no	no	no	no	no	no	no	no	no	no	no	no	no
5191_1A	pseudoxylosus	no	no	no	no	no	no	no	no	no	no	no	no	no	no	no	no	no	no	no	no	no	no	no	no	no	no	no	no	no	yes	no	no	no	no	no	no	no	no	no	no	no	no	no	yes	yes	yes	no	no
285_2B	pseudoxylosus	no	no	no	no	no	no	no	no	no	no	no	no	no	no	no	yes	no	no	no	no	no	no	no	no	no	no	no	no	no	no	no	no	no	no	no	no	no	no	no	no	no	no	no	yes	yes	yes	no	no
6915B_E_S85	pseudoxylosus	no	no	no	no	no	no	no	no	no	no	no	no	no	no	no	no	no	no	no	no	no	no	no	no	yes	no	no	no	no	no	no	no	no	no	no	no	no	no	no	no	no	no	no	yes	yes	no	no	no
1670d_S_S89	pseudoxylosus	no	no	no	no	no	no	no	no	no	no	no	no	no	no	no	no	no	no	no	no	no	no	no	no	yes	no	no	no	no	no	no	no	no	no	no	no	no	no	no	no	no	no	no	yes	yes	no	no	no
7535J	pseudoxylosus	no	no	no	no	no	no	no	no	no	no	no	no	no	no	no	no	no	no	no	no	no	no	no	no	yes	no	no	no	no	no	no	no	no	no	no	no	no	no	no	no	no	no	no	yes	yes	no	no	no
9622-36B_X_S84	xylosus	no	no	no	no	no	no	no	no	no	no	no	no	no	no	no	no	no	no	no	no	no	no	no	no	no	no	no	no	no	no	no	no	no	no	no	no	no	no	no	yes	no	no	no	yes	yes	yes	yes	no
693_2B_S_S67	xylosus	no	no	no	no	no	no	no	no	no	no	no	no	no	no	no	no	no	no	no	no	no	no	no	no	no	no	no	no	no	no	no	no	no	no	no	no	no	no	no	no	no	no	no	yes	yes	yes	yes	no
1072_2B	xylosus	no	no	no	no	no	no	no	no	no	no	no	no	no	no	no	no	no	no	no	no	no	no	no	no	no	no	no	no	no	no	no	no	no	no	no	no	no	no	no	no	no	no	no	yes	yes	yes	yes	no
9758A_S_S80	xylosus	no	no	no	no	no	no	no	no	no	no	no	no	no	no	no	no	no	no	no	no	no	no	no	no	no	no	no	no	no	no	no	no	no	no	no	no	no	no	no	no	no	no	no	yes	yes	yes	no	no
6725C	xylosus	no	no	no	no	no	no	no	no	no	no	no	no	no	no	no	no	no	no	no	no	no	no	no	no	no	no	no	no	no	no	no	no	no	no	no	no	no	no	no	no	no	no	no	yes	yes	yes	no	no
4970_G_Sc_S75	xylosus	no	no	no	no	no	no	no	no	no	no	no	no	no	no	no	no	no	no	no	no	no	no	no	no	no	no	no	no	no	no	no	no	no	no	no	no	no	no	no	yes	no	no	no	yes	yes	no	yes	no
6265_7A	xylosus	no	no	no	no	no	no	no	no	no	no	no	no	no	no	no	no	no	no	no	no	no	no	no	no	no	no	no	no	no	no	no	no	no	no	no	no	no	no	no	yes	no	no	no	yes	yes	no	yes	no
7047c_S_S79	xylosus	no	no	no	no	no	no	no	no	no	no	no	no	no	no	no	no	no	no	no	no	no	no	no	no	no	no	no	no	no	no	no	no	no	no	no	no	no	no	no	no	no	no	no	yes	yes	yes	no	no
7521A	xylosus	no	no	no	no	no	no	no	no	no	no	no	no	no	no	no	no	no	no	no	no	no	no	no	no	no	no	no	no	no	no	no	no	no	no	no	no	no	no	no	no	no	no	no	yes	yes	yes	yes	no
7553B_Sc_S88	xylosus	no	no	no	no	no	no	no	no	no	no	no	no	no	no	no	no	no	no	no	no	no	no	no	no	no	no	no	no	no	no	no	no	no	no	no	no	no	no	no	no	no	no	no	yes	yes	yes	yes	no
1625C_S_S77	xylosus	no	no	no	no	no	no	no	no	no	no	no	no	no	no	no	no	no	no	no	no	no	no	no	no	no	no	no	no	no	no	no	no	no	no	no	no	no	no	no	no	no	no	no	no	no	no	no	no
9622_19A	xylosus	no	no	no	no	no	no	no	no	no	no	no	no	no	no	no	no	no	no	no	no	no	no	no	no	no	no	no	no	no	no	no	no	no	no	no	no	no	no	no	no	no	no	no	no	no	no	no	no
8144A	xylosus	no	no	no	no	no	no	no	no	no	no	no	no	no	no	no	no	no	no	no	no	no	yes	no	no	no	no	no	no	no	no	no	no	no	no	no	no	yes	no	no	yes	no	no	no	no	no	no	no	no
6915A	xylosus	no	no	no	no	no	no	no	no	no	no	no	no	no	no	no	no	no	no	no	no	no	no	no	no	no	no	no	no	no	no	no	no	no	no	no	no	no	no	no	no	no	no	no	yes	yes	no	yes	no
6436a_X_S82	xylosus	no	no	no	no	no	no	no	no	no	no	no	no	no	no	no	no	no	no	no	no	no	yes	no	no	no	no	no	no	no	no	no	no	no	no	no	no	no	no	no	yes	no	no	no	yes	yes	no	yes	no
6407e_E_S73	xylosus	no	no	no	no	no	no	no	no	no	no	no	no	no	no	no	no	no	no	no	no	no	no	no	no	no	no	no	no	no	no	no	no	no	no	no	no	no	no	no	no	no	no	no	yes	yes	no	no	no
9760A_E_S86	xylosus	no	no	no	no	no	no	no	no	no	no	no	no	no	no	no	no	no	no	no	no	no	no	no	no	no	no	no	no	no	no	no	no	no	no	no	no	no	no	no	no	no	no	no	yes	yes	yes	no	no
6431d_X_S70	xylosus	no	no	no	no	no	no	no	no	no	no	no	no	no	no	no	no	no	no	no	no	no	no	no	no	no	no	no	no	no	no	no	no	no	no	no	no	no	no	no	no	no	no	no	yes	yes	yes	no	no
3332B	xylosus	no	no	no	no	no	no	no	no	no	no	no	no	no	no	no	no	no	no	no	no	no	no	no	no	no	no	no	no	no	no	no	no	no	no	no	no	no	no	no	no	no	no	no	yes	yes	yes	no	no
7336_2a_X_S71	xylosus	no	no	no	no	no	no	no	no	no	no	no	no	no	no	no	no	no	no	no	no	no	no	no	no	no	no	no	no	no	no	no	no	no	no	no	no	no	no	no	no	no	no	no	yes	no	no	no	no
4971_C_Sc_S87	xylosus	no	no	no	no	no	no	no	no	no	no	no	no	no	no	no	no	no	no	no	no	no	no	no	no	no	no	no	no	no	no	no	no	no	no	no	no	no	no	no	no	no	no	no	yes	yes	no	yes	no
6167a	xylosus	no	no	no	no	no	no	no	no	no	no	no	no	no	no	no	no	no	no	no	no	no	no	no	no	no	no	no	no	no	no	no	no	no	no	no	no	no	no	no	no	no	no	no	yes	no	no	yes	no
9731B_E_S74	xylosus	no	no	no	no	no	no	no	no	no	no	no	no	no	no	no	no	no	no	no	no	no	no	no	no	no	no	no	no	no	no	no	no	no	no	no	no	no	no	no	no	no	no	no	yes	no	no	yes	no
3685_B_S_S78	xylosus	no	no	no	no	no	no	no	no	no	no	no	no	no	no	no	no	no	no	no	no	no	no	no	no	no	no	no	no	no	no	no	no	no	no	no	no	no	no	no	no	no	no	no	yes	yes	no	yes	no
7482d_X_S83	xylosus	no	no	no	no	no	no	no	no	no	no	no	no	no	no	no	no	no	no	no	no	no	yes	no	no	no	no	no	no	no	no	no	no	no	no	no	no	no	no	no	yes	no	no	no	yes	yes	no	no	no
7979D	xylosus	no	no	no	no	no	no	no	no	no	no	no	no	no	no	no	no	no	no	no	no	no	yes	no	no	no	no	no	no	no	no	no	no	no	no	no	no	no	no	no	no	no	no	no	yes	yes	yes	no	no
4542_E_S_S90	xylosus	no	no	no	no	no	no	no	no	no	no	no	no	no	no	no	no	no	no	no	no	no	yes	no	no	no	no	no	no	no	no	no	no	no	no	no	no	no	no	no	no	no	no	no	yes	yes	yes	no	no
7493_4A_Sc_S76	xylosus	no	no	no	no	no	no	no	no	no	no	no	no	no	no	no	no	no	no	no	no	no	no	no	no	no	no	no	no	no	no	no	yes	no	no	no	no	no	no	no	yes	no	yes	no	yes	yes	no	yes	no
6841E	xylosus	no	no	no	no	no	no	no	no	no	no	no	no	no	no	no	no	no	no	no	no	no	no	no	no	no	no	no	no	no	no	no	no	no	no	no	no	no	no	no	yes	no	no	no	yes	yes	no	yes	no
4487A_X_S81	xylosus	no	no	no	no	no	no	no	no	no	no	no	no	no	no	no	no	no	no	no	no	no	no	no	no	no	no	no	no	no	no	no	no	no	no	no	no	no	no	no	yes	no	no	no	yes	yes	no	yes	no
3283B_S144	lugdunensis	no	no	no	no	no	no	no	no	no	yes	no	yes	no	no	no	no	no	no	no	no	no	no	no	no	no	no	no	no	no	no	no	no	no	no	no	no	no	no	no	no	no	no	no	no	no	no	no	no
4122_A_S156	lugdunensis	no	no	no	no	no	no	no	no	yes	yes	no	yes	no	no	no	no	no	no	no	no	no	no	no	no	no	no	no	no	no	no	no	no	no	no	no	no	no	no	no	no	no	no	no	no	no	no	no	no
8657_2A_S192	lugdunensis	no	no	no	no	no	no	no	no	no	yes	yes	yes	no	no	no	no	no	no	no	no	no	no	no	no	no	no	no	no	no	no	no	no	no	no	no	no	no	no	no	no	no	no	no	no	no	no	no	no
7334c_S168	lugdunensis	no	no	no	no	no	no	no	no	no	no	no	no	no	no	no	no	no	no	no	no	no	no	no	no	no	no	no	no	no	no	no	no	no	no	no	no	no	no	no	no	no	no	no	no	no	no	no	no
1700A_S132	lugdunensis	no	no	no	no	no	no	no	no	no	no	no	no	no	no	no	no	no	no	no	no	no	no	no	no	no	no	no	no	no	no	no	no	no	no	no	no	no	no	no	no	no	no	no	no	no	no	yes	no
3585_A_S131	hominis	no	no	no	no	no	no	yes	yes	yes	yes	no	yes	no	no	no	no	no	no	no	no	no	yes	no	no	no	yes	no	no	no	no	no	no	no	no	no	no	no	no	no	yes	no	no	no	no	no	no	no	no
7840C_S191	hominis	no	no	no	yes	no	no	no	no	no	yes	no	yes	no	no	no	no	no	no	yes	no	no	no	no	no	yes	no	yes	no	no	no	no	no	no	yes	yes	no	no	no	no	no	no	no	no	yes	no	no	no	no
7617A_S179	hominis	no	no	no	yes	no	no	no	no	no	yes	no	yes	no	yes	no	no	no	no	yes	no	no	no	no	no	yes	yes	yes	no	no	no	no	no	no	yes	yes	no	no	no	no	no	no	no	no	yes	no	no	no	no
1706F	hominis	no	no	no	no	no	no	no	no	no	yes	no	yes	no	no	no	no	no	no	no	no	no	no	no	no	yes	no	yes	no	no	no	no	no	no	yes	yes	no	no	no	no	yes	no	no	no	yes	no	no	no	no
3112_S178	hominis	no	no	no	no	no	no	no	no	no	yes	no	yes	no	no	no	no	no	no	no	no	no	no	no	no	no	yes	no	no	no	no	yes	no	yes	yes	no	yes	no	no	no	no	no	no	no	no	no	no	no	no
5969_8a_X_S10	hominis	no	no	no	no	no	no	no	no	no	yes	no	yes	no	no	no	no	no	no	no	no	no	yes	no	no	no	no	no	no	no	no	no	no	no	no	no	no	no	no	no	yes	no	no	no	no	no	no	no	no
1824F	hominis	no	no	no	no	no	no	no	no	no	no	no	no	no	no	no	no	no	no	no	no	no	no	no	no	no	no	no	no	no	no	no	no	no	no	no	no	no	no	no	yes	no	no	no	no	no	no	no	no
3472A_S119	hominis	no	no	no	no	no	no	no	no	no	no	no	no	no	no	no	no	no	no	no	no	yes	no	no	no	no	no	no	no	no	no	no	no	no	no	no	no	no	no	no	no	no	no	no	no	no	no	no	no
4593c_S143	hominis	no	no	no	no	no	no	no	no	no	no	no	no	no	no	no	no	no	no	no	no	no	no	no	no	no	no	no	no	no	no	no	no	no	yes	yes	no	no	no	no	no	no	no	no	no	yes	no	no	no
617A_S167	hominis	no	no	no	no	no	no	no	no	no	no	no	no	no	no	no	no	no	no	no	no	no	no	no	no	no	no	no	no	no	no	no	no	yes	yes	no	no	no	no	no	no	no	no	no	no	yes	no	no	no
10252F_S190	hominis	no	no	no	no	no	no	no	no	no	no	no	no	no	no	no	no	no	no	no	no	no	no	no	no	no	no	no	no	no	no	no	no	yes	yes	no	no	no	no	no	no	no	no	no	no	yes	no	no	no
10314b	warneri	no	no	no	no	no	no	no	no	no	no	no	no	no	no	no	no	no	no	no	no	no	no	no	no	no	no	no	no	no	no	no	no	no	no	no	no	no	no	no	no	no	no	no	no	no	no	no	no
8717_2B	warneri	no	no	no	no	no	no	no	no	no	yes	no	yes	no	no	no	no	no	no	no	no	no	no	no	no	no	no	no	no	no	no	no	no	no	no	no	no	no	no	no	no	no	no	no	no	no	no	no	no
7324A	warneri	no	no	no	no	no	no	no	no	no	no	no	no	no	no	no	no	no	no	no	no	no	no	no	no	no	no	no	no	no	no	no	no	no	no	no	yes	no	no	no	no	no	no	no	no	no	no	no	no
1706E	warneri	no	no	no	no	no	no	no	no	no	yes	yes	yes	no	no	no	no	no	yes	no	no	no	no	no	no	no	no	no	no	no	no	no	no	no	no	no	yes	no	no	no	yes	no	no	no	yes	yes	yes	no	no
6436b	warneri	yes	no	no	yes	no	no	no	yes	yes	yes	yes	no	yes	yes	no	no	no	no	no	no	no	no	no	no	no	yes	no	no	no	no	no	no	yes	yes	no	no	no	no	no	yes	no	no	yes	no	no	no	no	no
5294f_S109	capitis	no	no	no	no	no	no	no	no	no	no	no	no	no	no	no	no	no	no	no	no	no	no	no	no	no	no	no	no	no	no	no	no	no	no	no	no	no	no	no	no	no	no	no	no	yes	no	no	no
6122b_S133	capitis	no	no	no	no	no	no	no	no	no	yes	yes	yes	no	no	no	no	no	no	no	no	no	no	no	no	no	no	no	no	no	no	no	no	no	no	no	no	no	no	no	no	no	no	no	no	yes	no	no	no
6490b_S148	capitis	no	no	no	no	no	no	no	no	no	no	no	no	no	no	no	no	no	no	no	no	no	no	no	no	yes	no	yes	no	no	no	no	no	no	no	no	yes	no	no	no	no	no	no	no	no	no	no	yes	no
283C_S166	capitis	no	no	no	no	no	no	no	no	no	yes	yes	yes	no	no	no	no	no	no	no	no	no	no	no	no	no	no	no	no	no	no	no	no	no	yes	yes	yes	no	no	no	no	no	no	no	no	no	no	yes	no
6489e_S122	capitis	no	no	no	no	no	no	no	no	no	yes	yes	yes	no	no	no	no	no	no	no	no	no	no	no	no	no	no	no	no	no	no	no	no	no	no	no	yes	no	no	no	no	no	no	no	no	no	no	yes	no
9306A_S137	epidermidis	no	no	no	no	no	no	no	no	no	yes	yes	yes	no	no	yes	no	no	yes	no	no	no	no	no	no	yes	no	yes	no	no	no	no	no	yes	yes	no	no	no	no	no	no	no	no	no	yes	no	no	yes	no
3472B	epidermidis	no	no	no	no	no	no	no	no	no	yes	yes	yes	no	no	no	no	no	yes	no	yes	no	yes	no	no	no	no	yes	no	no	no	no	no	no	no	no	yes	no	no	no	no	no	no	no	no	no	no	no	no
800A	epidermidis	no	no	no	no	no	no	no	no	no	yes	yes	yes	no	no	yes	no	no	no	no	no	no	no	no	no	yes	no	yes	no	no	no	no	no	no	yes	yes	no	no	no	no	no	no	no	no	yes	no	no	no	no
2712_A_S183	epidermidis	no	no	no	no	no	no	no	no	no	yes	no	yes	no	no	yes	no	no	no	no	no	no	no	no	no	no	no	no	no	no	no	no	no	no	no	no	no	no	no	no	no	no	no	no	no	no	no	no	no
6121b_S172	epidermidis	no	no	no	yes	no	no	no	yes	yes	yes	no	yes	no	yes	yes	no	no	no	no	yes	no	no	no	no	no	no	no	no	no	no	no	no	no	no	no	no	no	no	no	no	no	no	no	yes	no	no	no	no
2795-1B_S100_1_output	epidermidis	no	no	no	no	no	no	no	no	no	no	no	no	no	no	yes	no	no	no	no	no	no	no	no	no	no	no	no	no	no	no	no	no	no	no	no	no	no	no	no	no	no	no	no	yes	no	no	no	no
9532A	epidermidis	no	no	no	no	no	no	no	no	no	no	no	no	no	no	yes	no	no	no	no	yes	no	no	no	no	no	yes	no	no	no	no	yes	no	no	no	no	no	no	no	no	no	no	no	no	yes	no	no	no	no
10252E_S147	epidermidis	no	no	no	no	no	no	no	no	no	yes	yes	yes	no	no	yes	no	no	no	no	yes	no	no	no	no	no	no	no	no	no	no	no	no	no	no	no	no	no	no	no	no	no	no	no	yes	no	no	no	no
2929A	epidermidis	no	no	no	no	no	no	no	no	no	yes	yes	yes	no	no	yes	no	no	no	no	no	no	no	no	no	no	no	no	no	no	no	yes	no	no	yes	yes	no	no	no	no	no	no	no	no	yes	no	no	no	no
3807_A_S136	epidermidis	no	no	no	no	no	no	no	yes	yes	yes	no	yes	no	no	yes	no	no	no	no	no	no	no	no	no	no	yes	no	no	no	no	yes	no	no	yes	yes	no	no	no	no	no	no	no	no	yes	no	no	no	no
3321_A_S124	epidermidis	yes	no	no	no	no	no	no	yes	yes	yes	yes	yes	no	no	yes	no	no	no	no	no	no	no	no	no	no	yes	no	no	no	no	no	no	no	no	no	yes	no	no	no	no	no	no	no	yes	no	no	no	no
5157A	epidermidis	no	no	no	no	no	no	no	no	yes	yes	no	yes	no	no	yes	no	no	no	no	no	no	no	no	no	no	yes	no	no	no	no	no	no	no	no	no	no	no	no	no	no	no	yes	no	yes	no	no	no	no
6101a_S160	epidermidis	no	no	no	no	no	no	no	no	no	yes	no	yes	no	no	yes	no	no	no	no	no	no	no	no	no	no	no	no	no	no	no	no	no	no	no	no	no	no	no	no	no	no	no	no	yes	no	no	no	no
470A	epidermidis	no	no	no	no	no	no	no	no	no	yes	no	yes	no	no	yes	no	no	no	no	yes	no	no	no	no	no	no	no	no	no	no	no	no	no	no	no	no	no	no	no	no	no	no	no	no	no	no	no	no
2870_C_S112	epidermidis	yes	no	no	yes	no	no	no	yes	yes	yes	yes	yes	no	yes	yes	no	no	yes	no	no	no	no	no	no	no	no	no	no	no	no	yes	no	no	yes	yes	yes	no	no	no	no	no	no	no	yes	no	no	no	no
4088_3C	epidermidis	no	no	no	yes	no	no	no	yes	yes	yes	yes	yes	no	yes	yes	no	no	no	no	yes	no	no	no	no	no	yes	no	no	no	no	no	no	no	yes	yes	no	no	no	no	no	no	no	no	yes	no	no	no	no
4947c	epidermidis	no	no	no	no	no	no	no	no	yes	yes	yes	yes	no	no	yes	no	no	no	no	no	no	no	no	no	no	no	no	no	no	no	no	no	no	no	no	no	no	no	no	yes	no	no	no	yes	no	no	no	no
283A	epidermidis	no	no	no	no	no	no	no	yes	yes	yes	yes	yes	no	no	yes	no	no	no	no	no	no	no	no	no	no	no	no	no	no	no	yes	no	no	yes	yes	no	no	no	no	no	no	no	no	yes	no	no	no	no
3880B	epidermidis	no	no	no	no	no	no	no	yes	yes	yes	yes	yes	no	no	yes	no	no	no	no	no	no	no	no	no	yes	no	no	no	no	no	no	no	no	no	no	no	no	no	no	yes	no	no	no	no	no	no	no	no
1072_2E1_S159	epidermidis	yes	no	no	no	no	no	yes	yes	yes	yes	yes	yes	no	no	yes	no	no	no	no	no	no	no	no	no	no	yes	no	no	no	no	yes	no	no	yes	yes	yes	no	no	no	no	no	no	no	no	no	no	no	no
5383b	epidermidis	no	no	no	yes	no	no	no	no	yes	yes	no	yes	no	no	yes	no	no	no	no	no	no	no	no	no	yes	no	yes	no	no	no	no	no	yes	yes	no	no	no	no	no	no	no	no	no	no	no	no	no	no
8406_4A	epidermidis	no	no	no	no	no	no	yes	yes	yes	yes	no	yes	no	no	yes	no	no	no	no	no	no	no	no	no	no	no	no	no	no	no	no	no	yes	yes	no	no	no	no	no	no	no	no	no	no	no	no	no	no
4371A	epidermidis	no	yes	yes	no	no	no	no	yes	yes	yes	no	yes	no	no	yes	no	no	no	no	no	no	no	no	no	yes	no	yes	no	no	no	no	no	yes	yes	no	no	no	yes	no	no	no	no	no	no	no	no	no	no
7840E_S113	epidermidis	no	yes	yes	no	no	no	no	no	yes	yes	no	yes	no	no	yes	no	no	yes	no	no	no	no	no	no	yes	no	yes	no	no	no	no	no	no	no	no	no	no	yes	no	no	no	yes	no	no	no	no	no	no
2321_2a_S171	epidermidis	no	yes	yes	no	no	no	no	no	yes	yes	no	yes	no	no	yes	no	no	no	no	yes	no	no	no	no	yes	no	yes	no	no	no	yes	no	no	no	no	no	no	yes	no	no	no	yes	no	no	no	no	no	no
[truncated: 6 more columns]

## Sheet: Data S4
Supplementary Data 4. Types and distribution of the mecA-carrying chromosomal cassette SCCmec. No means the SCCmec was not detected, while yes means the SCCmec was detected in the genome.
genome id	species	Ia	III	IVa	IVc	IVd	IVg	IVh	V	VII
7336_29A_S105	agnetis	no	no	no	no	no	no	no	no	no
6361e_S103	agnetis	no	no	no	no	no	no	no	no	no
4727_3A_S125	agnetis	no	no	no	no	no	no	no	no	no
7536_2A_S98	chromogenes	no	no	no	no	no	no	no	no	no
7138a_S169	chromogenes	no	no	no	no	no	no	no	no	no
7129_2d_S157	chromogenes	no	no	no	no	no	no	no	no	no
5191_2A	chromogenes	no	no	no	no	no	no	no	no	no
6942B	chromogenes	no	no	no	no	no	no	no	no	no
5553_1A	chromogenes	no	no	no	no	no	no	no	no	no
5960a_S145	chromogenes	no	no	no	no	no	no	no	no	no
3113-1A_S97_1_output	chromogenes	no	no	no	no	no	no	no	no	no
5198_A_S121	chromogenes	no	no	no	no	no	no	no	no	no
10023_30A	coagulans	no	no	no	no	no	no	no	no	no
8282a_S108	coagulans	no	no	no	no	no	no	no	no	no
7482e	coagulans	no	no	no	no	no	no	no	no	no
7553C_S111	delphini	no	no	no	no	no	no	no	no	no
66A_S182	delphini	no	no	no	no	no	no	no	no	no
9211B_S123	delphini	no	no	no	no	no	no	no	no	no
9601B_S135	delphini	no	no	no	no	no	no	no	no	no
4052B_S146	delphini	no	no	no	no	no	no	no	no	no
405D_S127	felis	no	no	no	no	no	no	no	no	no
5161c_S104	felis	no	no	no	no	no	no	no	no	no
8806B_S130	felis	no	no	no	no	no	no	no	no	no
7804B_S117	felis	no	no	no	no	no	no	no	no	no
8129C_S141	felis	no	no	no	no	no	no	no	no	no
281A_S174	felis	no	no	no	no	no	no	no	no	no
6490a_S152	felis	no	no	no	no	no	no	no	no	no
2943C_S186	felis	no	no	no	no	no	no	no	no	no
5157_B_S187	felis	no	no	no	no	no	no	no	no	no
6020a_S140	felis	no	no	no	no	no	no	no	no	no
4927_A_S175	felis	no	no	no	no	no	no	no	no	no
7515E_S188	felis	no	no	no	no	no	no	no	no	no
1405b_S102	felis	no	no	no	no	no	no	no	no	no
5707a_S128	felis	no	no	no	no	no	no	no	no	no
1785A_S126	felis	no	no	no	no	no	no	no	no	no
65A_S164	felis	no	no	no	no	no	no	no	no	no
4504C_S139	felis	no	no	no	no	no	no	no	no	no
1831A_S138	felis	no	no	no	no	no	no	no	no	no
4602_AN3_S151	felis	no	no	no	no	no	no	no	no	no
8556a_S106	felis	no	no	no	no	no	no	no	no	no
10366C_S173	felis	no	no	no	no	no	no	no	no	no
8855A_S154	felis	no	no	no	no	no	no	no	no	no
1205C_S185	felis	no	no	no	no	no	no	no	no	no
5365a_S116	felis	no	no	no	no	no	no	no	no	no
2221b_S150	felis	no	no	no	no	no	no	no	no	no
8388_2C_S177	felis	no	no	no	no	no	no	no	no	no
773D	felis	no	no	no	no	no	no	no	no	no
4834a_S163	felis	no	no	no	no	no	no	no	no	no
6777_S161	felis	no	no	no	no	no	no	no	no	no
8525B_S189	felis	no	no	no	no	no	no	no	no	no
3541C_S115	felis	no	no	no	no	no	no	no	no	no
8841A_S142	felis	no	no	no	no	no	no	no	no	no
8378A_S165	felis	no	no	no	no	no	no	no	no	no
7845_1A	felis	no	no	no	no	no	no	no	no	no
26A_S162	felis	no	no	no	no	no	no	no	no	no
8562A_S118	felis	no	no	no	no	no	no	no	no	no
1657A_S114	felis	no	no	no	no	no	no	no	no	no
7407A_S176	felis	no	no	no	no	no	no	no	no	no
8158A_S153	felis	no	no	no	no	no	no	no	no	no
7136c_X_S59	simulans	no	no	no	no	no	no	no	no	no
9567C_Sc_S53	simulans	no	no	no	no	no	no	no	no	no
849B_X_S48	simulans	no	no	no	no	no	no	no	no	no
2405B	simulans	no	no	no	no	no	no	no	no	no
2947E_S_S42	simulans	no	no	no	no	no	no	no	no	no
7127_3e_X_S47	simulans	no	no	no	no	no	no	no	no	no
2613E_Sc_S39	simulans	no	no	no	no	no	no	no	no	no
3880A	simulans	no	no	no	no	no	no	no	no	no
9272C_S_S56	simulans	no	no	no	no	no	no	no	no	no
7270A	simulans	no	no	no	no	no	no	no	no	no
7681E	simulans	no	no	no	no	no	no	no	no	no
6365c_X_S58	simulans	no	no	no	no	no	no	no	no	no
4947b_Sc_S63	simulans	no	no	no	no	no	no	no	no	no
5884c_E_S49	simulans	no	no	no	no	no	no	no	no	no
7856_8A	simulans	no	no	no	no	no	no	no	no	no
3110C_S_S54	simulans	no	no	no	no	no	no	no	no	no
6266c_X_S46	simulans	no	no	no	no	no	no	no	no	no
8901-1B_Sc_S41	simulans	no	no	no	no	no	no	no	no	no
7493_2d_Sc_S52	simulans	no	no	no	no	no	no	no	no	no
7493_3B_Sc_S64	simulans	no	no	no	no	no	no	no	no	no
9759A	simulans	no	no	no	no	no	no	no	no	no
6161C	simulans	no	no	no	no	no	no	no	no	no
8931A_X_S60	simulans	no	no	no	no	no	no	no	no	no
9496e	simulans	no	no	no	no	no	no	no	no	no
9464C_E_S62	simulans	no	no	no	no	no	no	no	no	no
9322A_E_S50	simulans	yes	no	no	no	no	no	no	no	no
8129E_E_S38	simulans	no	no	no	no	no	no	no	no	no
6365a_S_S55	simulans	no	no	no	no	no	no	no	no	no
8681F_S_S44	simulans	no	no	no	no	no	no	no	no	no
6179_2D_S_S43	simulans	no	no	no	no	no	no	no	no	no
26D	simulans	no	no	no	no	no	no	no	no	no
5884A	succinus	no	no	no	no	no	no	no	no	no
6166a_E_S61	succinus	no	no	no	no	no	no	no	no	no
8603a_Sc_S5	equorum	no	no	no	no	no	no	no	no	no
10180B	equorum	no	no	no	no	no	no	no	no	no
4784f	equorum	no	no	no	no	no	no	no	no	no
10300B_Sc_S15	equorum	no	no	no	no	no	no	no	no	no
7137_1C	equorum	no	no	no	no	no	no	no	no	no
7677b_S_S8	equorum	no	no	no	no	no	no	no	no	no
6294e_Sc_S4	equorum	no	no	no	no	no	no	no	no	no
6301b_Sc_S16	equorum	no	no	no	no	no	no	no	no	no
2315-3A_S_S6	equorum	no	no	no	no	no	no	no	no	no
770_2A_E_S14	equorum	no	no	no	no	no	no	no	no	no
584_4C_S_S7	equorum	no	no	no	no	no	no	no	no	no
10284A	pseudoxylosus	no	no	no	no	no	no	no	no	no
3581D_S_S66	pseudoxylosus	no	no	no	no	no	no	no	no	no
5191_1A	pseudoxylosus	no	no	no	no	no	no	no	no	no
285_2B	pseudoxylosus	no	no	no	no	no	no	no	no	no
6915B_E_S85	pseudoxylosus	no	no	no	no	no	no	no	no	no
1670d_S_S89	pseudoxylosus	no	no	no	no	no	no	no	no	no
7535J	pseudoxylosus	no	no	no	no	no	no	no	no	no
9622-36B_X_S84	xylosus	no	no	no	no	no	no	no	no	no
693_2B_S_S67	xylosus	no	no	no	no	no	no	no	no	no
1072_2B	xylosus	no	no	no	no	no	no	no	no	no
9758A_S_S80	xylosus	no	no	no	no	no	no	no	no	no
6725C	xylosus	no	no	no	no	no	no	no	no	no
4970_G_Sc_S75	xylosus	no	no	no	no	no	no	no	no	no
6265_7A	xylosus	no	no	no	no	no	no	no	no	no
7047c_S_S79	xylosus	no	no	no	no	no	no	no	no	no
7521A	xylosus	no	no	no	no	no	no	no	no	no
7553B_Sc_S88	xylosus	no	no	no	no	no	no	no	no	no
1625C_S_S77	xylosus	no	no	no	no	no	no	no	no	no
9622_19A	xylosus	no	no	no	no	no	no	no	no	no
8144A	xylosus	no	no	no	no	no	no	no	no	no
6915A	xylosus	no	no	no	no	no	no	no	no	no
6436a_X_S82	xylosus	no	no	no	no	no	no	no	no	no
6407e_E_S73	xylosus	no	no	no	no	no	no	no	no	no
9760A_E_S86	xylosus	no	no	no	no	no	no	no	no	no
6431d_X_S70	xylosus	no	no	no	no	no	no	no	no	no
3332B	xylosus	no	no	no	no	no	no	no	no	no
7336_2a_X_S71	xylosus	no	no	no	no	no	no	no	no	no
4971_C_Sc_S87	xylosus	no	no	no	no	no	no	no	no	no
6167a	xylosus	no	no	no	no	no	no	no	no	no
9731B_E_S74	xylosus	no	no	no	no	no	no	no	no	no
3685_B_S_S78	xylosus	no	no	no	no	no	no	no	no	no
7482d_X_S83	xylosus	no	no	no	no	no	no	no	no	no
7979D	xylosus	no	no	no	no	no	no	no	no	no
4542_E_S_S90	xylosus	no	no	no	no	no	no	no	no	no
7493_4A_Sc_S76	xylosus	no	no	no	no	no	no	no	no	no
6841E	xylosus	no	no	no	no	no	no	no	no	no
4487A_X_S81	xylosus	no	no	no	no	no	no	no	no	no
3283B_S144	lugdunensis	yes	no	no	yes	no	no	no	no	no
4122_A_S156	lugdunensis	yes	no	no	yes	no	no	no	yes	yes
8657_2A_S192	lugdunensis	no	no	no	no	no	no	no	no	no
7334c_S168	lugdunensis	no	no	no	no	no	no	no	no	no
1700A_S132	lugdunensis	no	no	no	no	no	no	no	no	no
3585_A_S131	hominis	no	no	no	no	no	no	no	no	no
7840C_S191	hominis	no	no	no	no	no	no	no	no	no
7617A_S179	hominis	no	no	no	no	no	no	no	no	no
1706F	hominis	no	no	no	no	no	no	no	no	no
3112_S178	hominis	no	no	no	no	no	no	no	no	no
5969_8a_X_S10	hominis	no	no	no	no	no	no	no	no	no
1824F	hominis	no	no	no	no	yes	no	no	no	no
3472A_S119	hominis	no	no	no	no	no	no	no	no	no
4593c_S143	hominis	no	no	no	no	no	no	no	no	no
617A_S167	hominis	no	no	no	no	no	no	no	no	no
10252F_S190	hominis	no	no	no	no	no	no	no	no	no
10314b	warneri	no	no	no	no	no	no	no	no	no
8717_2B	warneri	no	no	no	no	no	no	no	no	no
7324A	warneri	no	no	no	no	no	no	no	no	no
1706E	warneri	no	no	no	no	no	no	no	no	no
6436b	warneri	no	no	no	yes	no	no	no	no	no
5294f_S109	capitis	no	no	no	no	no	no	no	no	no
6122b_S133	capitis	no	no	no	no	no	no	no	no	no
6490b_S148	capitis	no	no	no	no	no	no	no	no	no
283C_S166	capitis	no	no	no	no	no	no	no	no	no
6489e_S122	capitis	no	no	no	no	no	no	no	no	no
9306A_S137	epidermidis	no	no	no	no	no	no	no	no	no
3472B	epidermidis	no	no	no	no	no	no	no	no	no
800A	epidermidis	no	no	no	no	no	no	no	no	no
2712_A_S183	epidermidis	no	no	no	no	no	no	no	no	no
6121b_S172	epidermidis	no	no	no	no	no	no	no	no	no
2795-1B_S100_1_output	epidermidis	no	no	no	no	no	no	no	no	no
9532A	epidermidis	no	no	no	no	no	no	no	no	no
10252E_S147	epidermidis	no	no	no	no	no	no	no	no	no
2929A	epidermidis	no	no	no	no	no	no	yes	no	no
3807_A_S136	epidermidis	no	no	yes	no	no	no	no	no	no
3321_A_S124	epidermidis	no	no	yes	no	no	no	no	no	no
5157A	epidermidis	no	no	no	no	no	no	no	yes	yes
6101a_S160	epidermidis	no	no	no	no	no	no	no	no	no
470A	epidermidis	no	no	no	no	no	no	no	no	no
2870_C_S112	epidermidis	no	no	no	no	no	yes	no	no	no
4088_3C	epidermidis	no	no	no	no	no	yes	no	no	no
4947c	epidermidis	no	no	no	no	no	no	no	no	no
283A	epidermidis	no	no	yes	no	no	no	no	no	no
3880B	epidermidis	no	no	no	no	no	yes	no	no	no
1072_2E1_S159	epidermidis	no	yes	no	no	no	no	no	no	no
5383b	epidermidis	no	no	no	no	no	no	no	no	no
8406_4A	epidermidis	no	no	no	no	no	no	no	no	no
4371A	epidermidis	no	no	no	no	no	no	no	no	no
7840E_S113	epidermidis	no	no	no	no	no	no	no	no	no
2321_2a_S171	epidermidis	no	no	no	no	no	no	no	no	no

## Sheet: Data S5
Supplementary Data 5. The presence of phage DNA and associated genes per CoNS genome							antimicrobial resistance						virulence	metal resistance
genome_id	animal.group	species	number of phage particles	total size (bp)	whole genome size	phage genome % of whole genome	blaZ	erm(44)	fusB	mph(C)	msr(A)	qacA	hld	cadD
4727_3A_S125	avian	agnetis	12	350954	2690453	13.0444	no	no	no	no	no	no	no	no
6361e_S103	avian	agnetis	9	143000	2468883	5.79209	no	no	no	no	no	no	no	no
7336_29A_S105	bovine	agnetis	0	0	2289530	0	no	no	no	no	no	no	no	no
283C_S166	canine	capitis	3	42820	2589747	1.65344	no	no	no	no	no	no	no	no
5294f_S109	canine	capitis	0	0	2388605	0	no	no	no	no	no	no	no	no
6122b_S133	canine	capitis	0	0	2469881	0	no	no	no	no	no	no	no	no
6489e_S122	canine	capitis	4	155834	2548773	6.11408	no	no	no	no	no	no	no	no
6490b_S148	feline	capitis	2	25596	2454906	1.04265	no	no	no	no	no	no	no	no
3113-1A_S97_1	bovine	chromogenes	0	0	2265032	0	no	no	no	no	no	no	no	no
5191_2A	bovine	chromogenes	4	194555	2322502	8.37696	no	no	no	no	no	no	no	no
5198_A_S121	bovine	chromogenes	2	262399	2368384	11.0792	no	no	no	no	no	no	no	no
5553_1A	bovine	chromogenes	1	94678	2282524	4.14795	no	no	no	no	no	no	no	no
5960a_S145	bovine	chromogenes	1	90706	2298436	3.94642	no	no	no	no	no	no	no	no
6942B	bovine	chromogenes	4	194555	2322981	8.37523	no	no	no	no	no	no	no	no
7129_2d_S157	bovine	chromogenes	3	150051	2318024	6.47323	no	no	no	no	no	no	no	no
7138a_S169	bovine	chromogenes	2	254080	2310003	10.9991	no	no	no	no	no	no	no	no
7536_2A_S98	bovine	chromogenes	2	231168	2397864	9.64058	no	no	no	no	no	no	no	no
10023_30A	bovine	coagulans	2	179541	2451880	7.32259	no	no	no	no	no	no	no	no
7482e	equine	coagulans	3	243605	2487141	9.79458	no	no	no	no	no	no	no	no
8282a_S108	canine	coagulans	1	8926	2407541	0.370752	no	no	no	no	no	no	no	no
4052B_S146	equine	delphini	2	206651	2540285	8.13495	no	no	no	no	no	no	no	no
66A_S182	canine	delphini	6	446639	2663694	16.7677	no	no	no	no	no	no	no	no
7553C_S111	equine	delphini	3	118448	2548373	4.64799	no	no	no	no	no	no	no	no
9211B_S123	feline	delphini	1	19039	2579940	0.737963	no	no	no	no	no	no	no	no
9601B_S135	equine	delphini	1	194131	2549649	7.61403	no	no	no	no	no	no	no	no
10252E_S147	feline	epidermidis	5	276653	2524076	10.9606	no	no	no	no	no	no	no	no
1072_2E1_S159	canine	epidermidis	2	294142	2581566	11.3939	no	no	no	no	no	no	no	no
2321_2a_S171	feline	epidermidis	1	162675	2514209	6.47023	no	no	no	no	no	no	no	no
2712_A_S183	feline	epidermidis	3	166013	2494414	6.65539	no	no	no	no	no	no	yes	no
2795-1B_S100_1	bovine	epidermidis	3	197220	2516944	7.83569	no	no	no	no	no	no	no	no
283A	canine	epidermidis	1	105271	2554579	4.12087	no	no	no	no	no	no	no	no
2870_C_S112	canine	epidermidis	2	31506	2451439	1.2852	no	no	yes	no	no	no	no	no
2929A	lapine	epidermidis	3	216069	2487085	8.68764	no	no	no	no	no	no	no	no
3321_A_S124	feline	epidermidis	0	0	2484094	0	no	no	no	no	no	no	no	no
3472B	murine	epidermidis	3	143425	2587760	5.54244	no	no	yes	no	no	no	no	no
3807_A_S136	feline	epidermidis	1	67934	2532059	2.68295	no	no	no	no	no	no	no	no
3880B	canine	epidermidis	1	161763	2472619	6.54217	no	no	no	no	no	no	no	no
4088_3C	bovine	epidermidis	1	31693	2558552	1.23871	no	no	no	no	no	no	no	no
4371A	feline	epidermidis	1	77141	2476651	3.11473	no	no	no	no	no	no	no	no
470A	feline	epidermidis	3	180917	2435445	7.4285	no	no	no	no	no	no	no	no
4947c	canine	epidermidis	2	114868	2528013	4.54381	no	no	no	no	no	no	no	no
5157A	feline	epidermidis	2	150726	2451879	6.14737	no	no	no	no	no	no	no	no
5383b	feline	epidermidis	0	0	2468867	0	no	no	no	no	no	no	no	no
6101a_S160	feline	epidermidis	1	7673	2464896	0.311291	no	no	no	no	no	no	no	no
6121b_S172	canine	epidermidis	1	8041	2439228	0.329653	no	no	no	no	no	no	no	no
7840E_S113	feline	epidermidis	3	112745	2426463	4.64648	no	no	yes	no	no	no	no	no
800A	canine	epidermidis	2	38483	2474375	1.55526	no	no	no	no	no	no	no	no
8406_4A	canine	epidermidis	0	0	2405260	0	no	no	no	no	no	no	no	no
9306A_S137	feline	epidermidis	3	367818	2600737	14.1428	no	no	no	yes	yes	yes	no	yes
9532A	feline	epidermidis	2	30336	2458443	1.23395	no	no	no	no	no	no	no	no
10180B	canine	equorum	0	0	2729268	0	no	no	no	no	no	no	no	no
10300B_Sc_S15	feline	equorum	1	1753	2825015	0.0620528	no	no	no	no	no	no	no	no
2315-3A_S_S6	bovine	equorum	2	46647	2816192	1.65639	no	no	no	no	no	no	no	no
4784f	equine	equorum	1	107313	2747064	3.90646	no	no	no	no	no	no	no	no
584_4C_S_S7	bovine	equorum	1	20151	2749494	0.732898	no	no	no	no	no	no	no	no
6294e_Sc_S4	equine	equorum	1	102209	2754701	3.71035	no	no	no	no	no	no	no	no
6301b_Sc_S16	canine	equorum	0	0	2794764	0	no	no	no	no	no	no	no	no
7137_1C	ovine	equorum	0	0	2804706	0	no	no	no	no	no	no	no	no
7677b_S_S8	canine	equorum	2	92042	2813156	3.27184	no	no	no	no	no	no	no	no
770_2A_E_S14	bovine	equorum	0	0	2789057	0	no	no	no	no	no	no	no	no
8603a_Sc_S5	equine	equorum	1	97959	2850858	3.43612	no	no	no	no	no	no	no	no
10366C_S173	feline	felis	0	0	2388823	0	no	no	no	no	no	no	no	no
1205C_S185	feline	felis	1	2669	2374861	0.112386	no	no	no	no	no	no	no	no
1405b_S102	feline	felis	2	33543	2385810	1.40594	no	no	no	no	no	no	no	no
1657A_S114	feline	felis	6	545287	2617156	20.8351	no	no	no	no	no	no	no	no
1785A_S126	feline	felis	0	0	2332493	0	no	no	no	no	no	no	no	no
1831A_S138	feline	felis	0	0	2337553	0	no	no	no	no	no	no	no	no
2221b_S150	feline	felis	1	2246	2357598	0.0952665	no	no	no	no	no	no	no	no
26A_S162	feline	felis	7	319918	2580098	12.3995	no	no	no	no	no	no	no	no
281A_S174	feline	felis	4	178178	2541153	7.0117	no	no	no	no	no	no	no	no
2943C_S186	feline	felis	1	56998	2405271	2.36971	no	no	no	no	no	no	no	no
3541C_S115	feline	felis	2	210966	2390509	8.82515	no	no	no	no	no	no	no	no
405D_S127	feline	felis	8	153164	2515971	6.08767	no	no	no	no	no	no	no	no
4504C_S139	lapine	felis	2	153401	2387936	6.424	no	no	no	no	no	no	no	no
4602_AN3_S151	feline	felis	3	167796	2444213	6.86503	no	no	no	no	no	no	no	no
4834a_S163	feline	felis	0	0	2345208	0	no	no	no	no	no	no	no	no
4927_A_S175	feline	felis	2	160856	2475135	6.49888	no	no	no	no	no	no	no	no
5157_B_S187	feline	felis	2	65210	2436077	2.67684	no	no	no	no	no	no	no	no
5161c_S104	feline	felis	4	314096	2495486	12.5866	no	no	no	no	no	no	no	no
5365a_S116	feline	felis	1	135759	2414171	5.62342	no	no	no	no	no	no	no	no
5707a_S128	feline	felis	4	314249	2417230	13.0004	no	no	no	no	no	no	no	no
6020a_S140	feline	felis	2	64351	2439103	2.63831	no	no	no	no	no	no	no	no
6490a_S152	feline	felis	4	169010	2494496	6.77532	no	no	no	no	no	no	no	no
65A_S164	feline	felis	0	0	2336504	0	no	no	no	no	no	no	no	no
6777_S161	feline	felis	0	0	2271025	0	no	no	no	no	no	no	no	no
7407A_S176	feline	felis	3	144634	2374252	6.09177	no	no	no	no	no	no	no	no
7515E_S188	feline	felis	3	219978	2481899	8.86329	no	no	no	no	no	no	no	no
773D	feline	felis	1	2315	2364308	0.0979145	no	no	no	no	no	no	no	no
7804B_S117	feline	felis	1	42748	2426301	1.76186	no	no	no	no	no	no	no	no
7845_1A	feline	felis	7	330457	2539647	13.0119	no	no	no	no	no	no	no	no
8129C_S141	feline	felis	1	56799	2403086	2.36359	no	no	no	no	no	no	no	no
8158A_S153	feline	felis	0	0	2296530	0	no	no	no	no	no	no	no	no
8378A_S165	feline	felis	4	147541	2434957	6.05929	no	no	no	no	no	no	no	no
8388_2C_S177	feline	felis	6	369193	2536173	14.5571	no	no	no	no	no	no	no	no
8525B_S189	feline	felis	5	142300	2439408	5.83338	no	no	no	no	no	no	no	no
8556a_S106	feline	felis	2	183736	2376872	7.73016	no	no	no	no	no	no	no	no
8562A_S118	feline	felis	4	146260	2411406	6.06534	no	no	no	no	no	no	no	no
8806B_S130	feline	felis	1	56146	2438774	2.30222	no	no	no	no	no	no	no	no
8841A_S142	canine	felis	3	126167	2426886	5.19872	no	no	no	no	no	no	no	no
8855A_S154	canine	felis	1	2267	2372080	0.0955701	no	no	no	no	no	no	no	no
10252F_S190	feline	hominis	1	15810	2191106	0.721553	no	no	no	no	no	no	no	no
1706F	canine	hominis	2	34353	2204044	1.55863	no	no	no	no	no	no	no	no
1824F	bovine	hominis	3	189689	2304243	8.23216	no	no	no	no	no	no	no	no
3112_S178	feline	hominis	3	360338	2283752	15.7783	no	no	no	no	no	no	no	no
3472A_S119	murine	hominis	2	34406	2205604	1.55994	no	no	no	no	no	no	no	no
3585_A_S131	feline	hominis	2	60748	2223929	2.73156	no	no	no	no	no	no	no	no
4593c_S143	feline	hominis	1	28158	2174883	1.29469	no	no	no	no	no	no	no	no
5969_8a_X_S10	bovine	hominis	1	108230	2290665	4.72483	no	no	no	no	no	no	no	no
617A_S167	canine	hominis	1	18152	2193971	0.827358	no	no	no	no	no	no	no	no
7617A_S179	feline	hominis	2	128721	2199930	5.85114	no	no	no	no	no	no	no	no
7840C_S191	feline	hominis	3	63471	2178916	2.91296	no	no	no	no	no	no	no	no
1700A_S132	feline	lugdunensis	3	157626	2584921	6.0979	no	no	no	no	no	no	no	no
3283B_S144	canine	lugdunensis	1	5301	2609322	0.203156	no	no	no	no	no	no	no	no
4122_A_S156	canine	lugdunensis	1	5280	2613580	0.202022	no	no	no	no	no	no	no	no
7334c_S168	canine	lugdunensis	1	116206	2555222	4.54778	no	no	no	no	no	no	no	no
8657_2A_S192	feline	lugdunensis	1	24180	2536536	0.953269	no	no	no	no	no	no	no	no
10284A	equine	pseudoxylosus	3	339828	3133197	10.846	no	no	no	no	no	no	no	no
1670d_S_S89	canine	pseudoxylosus	2	265012	2940824	9.01149	no	no	no	no	no	no	no	no
285_2B	canine	pseudoxylosus	1	42881	3060183	1.40126	no	no	no	no	no	no	no	no
3581D_S_S66	caprine	pseudoxylosus	3	423933	3130489	13.5421	no	no	no	no	no	no	no	no
5191_1A	bovine	pseudoxylosus	1	116517	3056571	3.81202	no	yes	no	no	no	no	no	no
6915B_E_S85	lapine	pseudoxylosus	2	90854	2986289	3.04237	no	no	no	no	no	no	no	no
7535J	canine	pseudoxylosus	2	252694	2944029	8.58327	no	no	no	no	no	no	no	no
2405B	canine	simulans	2	187579	2647785	7.08437	no	no	no	no	no	no	no	no
2613E_Sc_S39	equine	simulans	0	0	2582296	0	no	no	no	no	no	no	no	no
26D	feline	simulans	8	250599	2698048	9.28816	no	no	no	no	no	no	no	no
2947E_S_S42	feline	simulans	2	187128	2645011	7.07475	no	no	no	no	no	no	no	no
3110C_S_S54	canine	simulans	3	156540	2708435	5.77972	no	no	no	no	no	no	no	no
3880A	canine	simulans	1	40500	2545079	1.59131	no	no	no	no	no	no	no	no
4947b_Sc_S63	canine	simulans	5	323322	2734346	11.8245	no	no	no	no	no	no	no	no
5884c_E_S49	equine	simulans	2	285821	2693567	10.6112	no	no	no	no	no	no	no	no
6161C	caprine	simulans	7	131760	2718821	4.84622	no	no	no	no	no	no	no	no
6179_2D_S_S43	ovine	simulans	8	251467	2695895	9.32777	no	no	no	no	no	no	no	no
6266c_X_S46	equine	simulans	2	175108	2649887	6.60813	no	no	no	no	no	no	no	no
6365a_S_S55	feline	simulans	3	369169	2831622	13.0374	no	no	no	no	no	no	no	no
6365c_X_S58	feline	simulans	3	96824	2630093	3.68139	no	no	no	no	no	no	no	no
7127_3e_X_S47	bovine	simulans	2	164518	2667790	6.16683	no	no	no	no	no	no	no	no
7136c_X_S59	murine	simulans	8	248166	2756267	9.0037	no	no	no	no	no	no	no	no
7270A	canine	simulans	2	154029	2701044	5.70257	no	no	no	no	no	no	no	no
7493_2d_Sc_S52	murine	simulans	2	103300	2742555	3.76656	no	no	no	no	no	no	no	no
7493_3B_Sc_S64	murine	simulans	4	305209	2659622	11.4757	no	no	no	no	no	no	no	no
7681E	canine	simulans	3	100609	2630566	3.82461	no	no	no	no	no	no	no	no
7856_8A	bovine	simulans	10	122881	2627960	4.67591	no	no	no	no	no	no	no	no
8129E_E_S38	feline	simulans	3	242352	2714756	8.92721	no	no	no	no	no	no	no	no
849B_X_S48	ovine	simulans	3	309660	2655795	11.6598	no	no	no	no	no	no	no	no
8681F_S_S44	canine	simulans	3	273646	2646778	10.3388	no	no	no	no	no	no	no	no
8901-1B_Sc_S41	canine	simulans	3	120303	2694777	4.4643	no	no	no	no	no	no	no	no
8931A_X_S60	ovine	simulans	1	171752	2644436	6.49484	no	no	no	no	no	no	no	no
9272C_S_S56	avian	simulans	3	196224	2698157	7.27252	no	no	no	no	no	no	no	no
9322A_E_S50	feline	simulans	3	254038	2817081	9.01777	no	no	no	no	no	no	no	no
9464C_E_S62	bovine	simulans	7	93429	2675877	3.49153	no	no	no	no	no	no	no	no
9496e	canine	simulans	7	96759	2652888	3.64731	no	no	no	no	no	no	no	no
9567C_Sc_S53	canine	simulans	2	127129	2787195	4.56118	no	no	no	no	no	no	no	no
9759A	ovine	simulans	4	198697	2661575	7.46539	no	no	no	no	no	no	no	no
5884A	equine	succinus	0	0	2730592	0	no	no	no	no	no	no	no	no
6166a_E_S61	feline	succinus	1	107152	2713717	3.94853	no	no	no	no	no	no	no	no
10314b	lacertine	warneri	2	126419	2481715	5.09402	no	no	no	no	no	no	no	no
1706E	canine	warneri	5	99740	2623419	3.80191	no	no	no	no	no	no	no	no
6436b	equine	warneri	2	50482	2577800	1.95834	no	no	no	no	no	no	no	no
7324A	feline	warneri	1	50459	2596825	1.9431	no	no	no	no	no	no	no	no
8717_2B	caprine	warneri	2	188141	2407343	7.8153	yes	no	no	no	no	no	no	no
9760A_E_S86	bovine	xylosus	1	99190	2803675	3.53786	no	no	no	no	no	no	no	no
1072_2B	canine	xylosus	0	0	2815114	0	no	no	no	no	no	no	no	no
1625C_S_S77	equine	xylosus	0	0	2732616	0	no	no	no	no	no	no	no	no
3332B	equine	xylosus	1	123110	2801465	4.39449	no	no	no	no	no	no	no	no
3685_B_S_S78	caprine	xylosus	0	0	2743042	0	no	no	no	no	no	no	no	no
4487A_X_S81	bovine	xylosus	2	156117	2880465	5.41985	no	no	no	no	no	no	no	no
4542_E_S_S90	canine	xylosus	0	0	2791231	0	no	no	no	no	no	no	no	no
4970_G_Sc_S75	equine	xylosus	0	0	2965022	0	no	no	no	no	no	no	no	no
4971_C_Sc_S87	equine	xylosus	1	135715	2915663	4.65469	no	no	no	no	no	no	no	no
6167a	caprine	xylosus	2	43017	2798813	1.53697	no	no	no	no	no	no	no	no
6265_7A	avian	xylosus	1	6310	2972459	0.212282	no	no	no	no	no	no	no	no
6407e_E_S73	canine	xylosus	1	28819	2794670	1.03121	no	no	no	no	no	no	no	no
6431d_X_S70	equine	xylosus	1	123089	2799223	4.39726	no	no	no	no	no	no	no	no
6436a_X_S82	equine	xylosus	4	59270	2994161	1.97952	no	no	no	no	no	no	no	no
6725C	equine	xylosus	0	0	2816923	0	no	no	no	no	no	no	no	no
6841E	lapine	xylosus	2	126379	2882451	4.38443	no	no	no	no	no	no	no	no
6915A	lapine	xylosus	1	122686	2839415	4.32082	no	no	no	no	no	no	no	no
693_2B_S_S67	equine	xylosus	0	0	2813954	0	no	no	no	no	no	no	no	no
7047c_S_S79	feline	xylosus	0	0	2811426	0	no	no	no	no	no	no	no	no
7336_2a_X_S71	bovine	xylosus	0	0	2820570	0	no	no	no	no	no	no	no	no
7482d_X_S83	equine	xylosus	1	5755	2883471	0.199586	no	no	no	no	no	no	no	no
7493_4A_Sc_S76	murine	xylosus	0	0	2788047	0	no	no	no	no	no	no	no	no
7521A	caprine	xylosus	1	73716	2887176	2.55322	no	no	no	no	no	no	no	no
7553B_Sc_S88	equine	xylosus	1	41243	2886708	1.42872	no	no	no	no	no	no	no	no
7979D	canine	xylosus	0	0	2793272	0	no	no	no	no	no	no	no	no
8144A	murine	xylosus	3	146552	2881152	5.08658	no	no	no	no	no	no	no	no
9622_19A	bovine	xylosus	2	82160	2752826	2.98457	no	no	no	no	no	no	no	no
9622-36B_X_S84	bovine	xylosus	1	25362	2829283	0.896411	no	no	no	no	no	no	no	no
9731B_E_S74	ovine	xylosus	2	50171	2796821	1.79386	no	no	no	no	no	no	no	no
9758A_S_S80	ovine	xylosus	0	0	2815739	0	no	no	no	no	no	no	no	no

## Sheet: Data S6
Supplementary Data 6. Presence and types of the plasmid replicon initiator protein per CoNS genome
genome_id	animal group	species	number detected	rep10_3_pNE131p1.pNE131.	rep10_6_rep.SAP093B.	rep13_10_ORF1.pACK5.	rep13_11_ORF9.pACK2.	rep13_13_repRC.pSK41.	rep13_2_CDS39.pSSP1.	rep13_3_rep.pWBG1773.	rep13_6_rep.pLNU1.	rep13_7_rep.pLNU9.	rep13_8_rep.pUR3912.	rep13_9_rep.pSepCH.	rep15_1_repA.pLW043.	rep16_1_CDS8.pSAS.	rep16_2_CDS6.pSJH101.	rep16_3_rep.pSaa6159.	rep16_4_SAP056A024.SAP056A.	rep16_6_SAP071A015.SAP071A.	rep16_7_Orf247.pBORa53.	rep19b_1_repA.SAP105A.	rep19c_2_rep.pvSw4.	rep19c_3_rep.pETB.	rep19c_4_rep.pSSP2.	rep19c_5_rep.SAP108A.	rep20_11_repA.VRSAp.	rep20_12_repA.SAP105B.	rep20_14_repA.pSSAP2.	rep20_3_rep.pTW20.	rep21_14_rep.pKH21.	rep21_17_rep.pLNU8.	rep21_18_rep.pLNU3.	rep21_19_rep.pLNU7.	rep21_1_rep.pWBG754.	rep21_24_rep.CN1_plasmid2.	rep21_25_rep.pSHaeA.	rep21_26_rep.pSK108.	rep21_2_rep.pNVH01.	rep21_3_rep.pS0385.	rep21_9_rep.pKH12.	rep22_1b_repB.pAMalpha1.	rep24c_1_rep.pSSAP1.	rep39_1_repA.SAP110A.	rep39_2_repA.SAP016A.	rep40_2_rep.pPI1.	rep5a_4_rep.SAP047A.	rep5b_1_rep.pUR2355.	rep5b_3_SEp608.pSE12228p06.
4727_3A_S125	avian	agnetis	1	0	0	0	0	0	0	0	0	0	0	1	0	0	0	0	0	0	0	0	0	0	0	0	0	0	0	0	0	0	0	0	0	0	0	0	0	0	0	0	0	0	0	0	0	0	0
6361e_S103	avian	agnetis	1	0	0	0	0	0	0	0	0	0	0	0	0	0	0	0	0	0	0	0	0	0	0	0	0	0	0	0	0	0	0	0	0	0	0	0	0	0	0	0	0	0	0	0	0	0	0
283C_S166	canine	capitis	4	0	0	0	0	0	0	0	0	0	0	0	0	0	0	0	0	0	0	0	0	0	0	0	1	0	0	0	0	0	0	0	0	0	0	0	0	0	0	0	0	1	0	0	0	0	0
5294f_S109	canine	capitis	2	0	0	0	0	1	0	0	0	0	0	0	0	0	0	0	0	0	0	0	0	0	0	0	0	0	0	0	0	0	0	0	0	0	0	0	0	0	0	0	0	0	0	0	0	0	0
6122b_S133	canine	capitis	5	0	0	0	0	1	0	0	0	0	0	0	0	0	0	0	0	0	0	0	0	0	0	0	1	0	0	0	0	0	0	0	0	0	0	0	0	0	0	0	0	0	0	0	0	0	0
6489e_S122	canine	capitis	4	0	0	0	0	0	0	0	0	0	0	0	0	0	0	0	0	0	0	0	0	0	0	0	0	0	0	0	0	0	0	0	1	0	0	0	0	0	0	0	1	0	0	0	0	0	0
6490b_S148	feline	capitis	1	0	0	0	0	0	0	0	0	0	0	0	0	0	0	0	0	0	0	0	0	0	0	0	0	0	0	0	0	0	0	0	0	0	0	1	0	0	0	0	0	0	0	0	0	0	0
7553C_S111	equine	delphini	1	0	0	0	0	0	0	0	0	0	0	0	0	0	0	0	0	0	0	0	0	0	0	0	0	0	0	0	0	0	0	0	0	0	0	0	0	0	0	0	0	0	0	0	0	0	0
10252E_S147	feline	epidermidis	6	0	0	0	0	0	0	0	0	0	0	0	0	0	0	0	0	0	0	0	0	0	0	1	0	0	0	1	0	0	0	0	0	0	0	0	0	0	0	0	0	0	0	0	1	0	0
1072_2E1_S159	canine	epidermidis	7	1	0	0	0	1	0	0	0	0	0	0	0	0	0	0	0	0	0	0	0	0	0	0	0	0	0	0	0	0	0	0	0	0	0	0	0	0	0	0	0	0	1	0	0	0	0
2321_2a_S171	feline	epidermidis	8	0	0	0	0	0	0	0	0	0	0	1	0	0	0	0	0	1	0	0	0	0	0	0	0	0	0	0	0	0	0	0	0	0	0	0	0	0	0	0	0	0	0	0	1	0	1
2712_A_S183	feline	epidermidis	1	0	0	0	0	0	0	0	0	0	0	0	0	0	0	0	0	0	0	0	0	0	0	0	0	0	0	0	0	0	0	0	0	0	0	0	0	0	0	0	0	0	0	0	0	0	0
2795-1B_S100_1_output	bovine	epidermidis	1	0	0	0	0	0	0	0	0	0	0	0	0	0	0	0	0	0	0	0	0	0	0	0	0	0	0	0	0	0	0	0	0	0	0	0	0	0	0	0	0	0	0	0	1	0	0
283A	canine	epidermidis	4	0	0	0	0	0	0	0	0	0	0	0	0	0	0	0	0	0	0	0	0	0	0	0	0	0	0	0	0	0	0	0	0	0	0	0	0	0	0	0	0	0	0	0	0	0	0
2870_C_S112	canine	epidermidis	6	0	0	0	0	0	0	0	0	0	0	0	0	0	0	0	0	0	0	0	0	0	0	0	0	0	0	0	0	0	0	0	1	0	0	0	0	0	0	1	0	0	0	0	0	0	0
2929A	lapine	epidermidis	1	0	0	0	0	0	0	0	0	0	0	0	0	0	0	0	0	0	0	0	0	0	0	0	0	0	0	0	0	0	0	0	0	0	0	0	0	0	0	0	0	0	1	0	0	0	0
3321_A_S124	feline	epidermidis	1	0	0	0	0	0	0	0	0	0	0	0	0	0	0	0	0	0	0	0	0	0	0	0	0	0	0	0	0	0	0	0	1	0	0	0	0	0	0	0	0	0	0	0	0	0	0
3472B	murine	epidermidis	4	0	0	0	0	0	0	0	0	0	0	0	0	0	0	0	0	0	0	0	0	0	0	0	0	0	0	0	0	0	0	0	1	0	0	0	0	0	0	0	1	0	1	0	0	0	0
3807_A_S136	feline	epidermidis	5	1	0	0	0	0	0	0	0	0	0	0	0	0	0	0	0	0	0	0	0	0	0	0	0	0	0	0	0	0	0	0	0	0	0	0	0	0	0	0	0	0	0	0	0	0	0
3880B	canine	epidermidis	1	0	0	0	0	0	0	0	0	0	0	0	0	0	0	0	0	0	0	0	0	1	0	0	0	0	0	0	0	0	0	0	0	0	0	0	0	0	0	0	0	0	0	0	0	0	0
4088_3C	bovine	epidermidis	9	1	0	0	0	1	0	0	0	0	0	0	0	0	0	0	0	0	0	0	0	0	0	0	0	0	0	0	0	0	0	0	0	0	0	0	0	0	0	1	0	0	0	0	0	0	1
4371A	feline	epidermidis	1	0	0	0	0	0	0	0	0	0	0	0	0	0	0	0	0	0	0	0	0	0	0	0	1	0	0	0	0	0	0	0	0	0	0	0	0	0	0	0	0	0	0	0	0	0	0
470A	feline	epidermidis	3	0	0	0	0	0	1	0	0	0	0	0	0	0	0	0	0	0	0	0	0	0	0	0	0	0	0	0	0	0	0	0	0	0	0	0	0	0	0	0	0	0	0	0	0	0	1
4947c	canine	epidermidis	6	0	0	0	0	0	0	0	0	0	0	0	0	0	0	0	0	0	0	0	0	0	0	0	0	0	0	0	0	0	0	0	1	0	0	0	0	0	0	0	0	0	0	0	0	0	1
5157A	feline	epidermidis	1	1	0	0	0	0	0	0	0	0	0	0	0	0	0	0	0	0	0	0	0	0	0	0	0	0	0	0	0	0	0	0	0	0	0	0	0	0	0	0	0	0	0	0	0	0	0
5383b	feline	epidermidis	4	0	0	0	0	0	0	0	0	0	0	0	0	0	0	0	0	0	0	0	0	0	0	0	1	0	0	0	0	0	0	0	0	0	0	0	0	0	0	0	0	0	1	1	0	0	0
6101a_S160	feline	epidermidis	2	0	0	0	0	0	0	0	0	0	0	0	0	0	0	0	0	0	0	0	0	0	1	0	0	0	0	0	0	0	0	0	0	0	0	0	0	0	0	0	0	0	0	0	0	0	0
6121b_S172	canine	epidermidis	5	0	0	0	0	0	0	0	0	0	0	0	0	0	0	0	0	0	0	0	0	0	0	0	0	0	0	0	0	0	0	0	0	0	0	0	0	0	0	1	0	0	0	0	0	0	1
7840E_S113	feline	epidermidis	1	0	0	0	0	0	0	0	0	0	0	0	0	0	0	0	0	0	0	0	0	0	1	0	0	0	0	0	0	0	0	0	0	0	0	0	0	0	0	0	0	0	0	0	0	0	0
800A	canine	epidermidis	4	0	0	0	0	0	0	0	0	0	0	0	0	0	0	0	0	0	0	0	0	1	0	0	0	1	0	0	0	0	0	0	0	0	0	0	0	0	0	0	0	0	0	0	0	0	0
8406_4A	canine	epidermidis	1	0	0	0	0	0	0	0	0	0	0	0	0	0	0	0	0	0	0	0	0	0	0	0	1	0	0	0	0	0	0	0	0	0	0	0	0	0	0	0	0	0	0	0	0	0	0
9306A_S137	feline	epidermidis	2	0	0	0	0	0	0	0	0	0	0	0	0	0	0	0	0	0	0	0	0	0	1	0	1	0	0	0	0	0	0	0	0	0	0	0	0	0	0	0	0	0	0	0	0	0	0
9532A	feline	epidermidis	7	1	0	0	0	0	0	0	0	0	0	1	0	0	0	0	0	1	0	0	0	0	0	0	0	0	0	0	0	0	0	0	0	0	0	0	0	0	0	0	0	0	0	0	0	0	1
10180B	canine	equorum	2	0	0	0	0	0	0	0	0	0	0	0	0	0	0	0	0	0	0	0	0	1	0	0	0	0	1	0	0	0	0	0	0	0	0	0	0	0	0	0	0	0	0	0	0	0	0
10300B_Sc_S15	feline	equorum	2	0	0	0	0	0	0	0	0	0	0	0	0	0	1	0	0	0	0	0	0	0	0	0	0	0	0	1	0	0	0	0	0	0	0	0	0	0	0	0	0	0	0	0	0	0	0
2315-3A_S_S6	bovine	equorum	4	0	0	0	0	0	0	0	0	0	0	0	0	0	0	0	0	0	0	0	0	0	0	0	0	0	0	0	0	0	0	0	0	0	0	0	0	1	0	0	0	0	0	0	0	0	0
4784f	equine	equorum	2	0	0	0	0	0	0	0	0	0	0	0	0	0	0	1	0	0	0	0	0	0	0	0	0	0	1	0	0	0	0	0	0	0	0	0	0	0	0	0	0	0	0	0	0	0	0
584_4C_S_S7	bovine	equorum	3	0	0	0	0	0	0	0	1	0	0	0	0	0	1	0	0	0	0	0	0	0	0	0	0	0	0	0	0	0	0	0	0	0	0	0	0	0	0	0	0	0	0	0	0	0	0
6294e_Sc_S4	equine	equorum	4	0	0	0	0	0	0	0	0	0	0	0	0	0	1	0	0	0	0	0	0	0	0	0	0	0	0	0	0	0	0	0	0	0	0	1	1	0	0	0	0	0	0	0	0	0	0
6301b_Sc_S16	canine	equorum	4	0	0	0	0	0	0	0	0	0	0	0	0	0	1	0	0	0	0	0	1	0	0	0	0	0	0	0	0	0	0	0	0	0	0	0	0	0	0	0	0	0	0	0	0	0	0
7137_1C	ovine	equorum	1	0	0	0	0	0	0	0	0	0	0	0	0	0	0	0	1	0	0	0	0	0	0	0	0	0	0	0	0	0	0	0	0	0	0	0	0	0	0	0	0	0	0	0	0	0	0
7677b_S_S8	canine	equorum	2	0	0	0	0	0	0	0	0	0	0	0	0	0	0	0	1	0	0	0	1	0	0	0	0	0	0	0	0	0	0	0	0	0	0	0	0	0	0	0	0	0	0	0	0	0	0
770_2A_E_S14	bovine	equorum	6	0	0	0	0	0	0	0	0	0	1	0	0	0	1	0	0	0	0	0	0	0	0	0	0	0	0	0	0	1	0	0	0	0	0	0	0	0	0	0	0	0	0	0	0	0	0
8603a_Sc_S5	equine	equorum	4	0	0	0	0	0	0	0	0	0	0	0	0	0	0	0	0	0	0	0	1	0	0	0	0	0	1	0	0	0	0	0	0	0	0	0	0	1	0	0	0	0	0	0	0	0	0
4602_AN3_S151	feline	felis	1	0	0	0	0	0	0	0	0	0	0	0	0	0	0	0	0	0	0	0	0	0	0	0	0	0	0	0	0	0	0	0	0	0	0	0	0	1	0	0	0	0	0	0	0	0	0
4927_A_S175	feline	felis	1	0	0	0	0	0	0	0	0	0	0	0	0	0	0	0	0	0	0	0	0	0	0	0	0	0	0	0	0	0	0	0	0	0	1	0	0	0	0	0	0	0	0	0	0	0	0
5157_B_S187	feline	felis	1	0	0	0	0	0	0	0	0	0	0	0	0	0	0	0	0	0	0	0	0	0	0	0	0	0	0	0	0	0	0	0	0	0	1	0	0	0	0	0	0	0	0	0	0	0	0
6020a_S140	feline	felis	1	0	0	0	0	0	0	0	0	0	0	0	0	0	0	0	0	0	0	0	0	0	0	0	0	0	0	0	0	0	0	0	0	0	1	0	0	0	0	0	0	0	0	0	0	0	0
7515E_S188	feline	felis	1	0	0	0	0	0	0	0	0	0	0	0	0	0	0	0	0	0	0	0	0	0	0	0	0	0	0	0	0	0	0	0	0	0	1	0	0	0	0	0	0	0	0	0	0	0	0
1706F	canine	hominis	2	0	0	0	0	0	0	0	0	0	0	0	0	0	0	0	0	0	0	0	0	0	0	0	0	1	0	0	0	0	0	0	0	0	0	0	0	0	0	0	0	0	0	0	0	0	0
1824F	bovine	hominis	5	0	0	0	0	0	0	0	0	0	0	0	0	0	0	0	0	0	0	1	0	0	0	0	0	1	0	0	0	0	0	0	0	0	0	0	1	0	0	0	0	0	0	0	0	0	0
3112_S178	feline	hominis	2	1	0	0	0	0	0	0	0	0	0	0	0	0	0	0	0	0	0	0	0	0	0	0	0	0	0	0	0	0	0	0	0	0	0	0	0	0	0	0	0	0	1	0	0	0	0
3472A_S119	murine	hominis	4	0	0	0	0	0	0	0	0	0	0	0	0	0	0	0	0	0	0	0	0	0	0	0	0	0	0	0	0	0	0	0	0	0	0	0	0	0	0	0	1	0	0	0	0	1	0
3585_A_S131	feline	hominis	5	1	0	0	0	0	0	1	0	0	0	0	0	0	0	0	0	0	0	0	0	0	0	0	0	1	0	0	0	0	0	1	0	0	0	0	0	0	0	0	0	0	0	0	0	0	0
4593c_S143	feline	hominis	1	0	0	0	0	0	0	0	0	0	0	0	0	0	0	0	0	0	0	0	0	0	0	0	0	0	0	0	0	0	0	0	0	0	0	0	0	0	0	0	0	0	1	0	0	0	0
5969_8a_X_S10	bovine	hominis	3	0	0	0	0	0	0	0	0	0	0	0	0	0	0	0	0	0	0	1	0	0	0	0	0	0	0	0	0	0	0	1	0	0	0	0	0	0	0	0	0	0	0	0	0	0	0
7617A_S179	feline	hominis	3	1	0	0	0	0	0	0	0	0	0	0	0	0	0	0	0	0	0	0	0	0	0	0	1	0	0	0	0	0	0	0	0	0	0	0	0	0	0	0	0	1	0	0	0	0	0
7840C_S191	feline	hominis	2	0	0	0	0	0	0	0	0	0	0	0	0	0	0	0	0	0	0	0	0	0	0	0	1	0	0	0	0	0	0	0	0	0	0	0	0	0	0	0	0	1	0	0	0	0	0
1700A_S132	feline	lugdunensis	1	0	0	0	0	0	0	0	0	0	0	0	0	0	0	0	0	0	0	0	0	0	0	0	0	0	0	0	0	0	0	0	0	1	0	0	0	0	0	0	0	0	0	0	0	0	0
3283B_S144	canine	lugdunensis	1	0	0	0	0	0	0	0	0	0	0	0	0	0	0	0	0	0	0	0	0	0	0	0	0	0	0	0	0	0	0	0	0	0	0	0	0	0	0	0	0	0	0	0	0	0	0
10284A	equine	pseudoxylosus	3	0	0	0	0	0	0	0	0	0	0	0	0	0	1	0	0	0	0	0	0	0	0	0	0	0	0	1	0	0	0	0	0	0	0	0	0	0	0	0	0	0	0	0	0	0	0
285_2B	canine	pseudoxylosus	2	0	0	0	0	0	0	0	0	0	0	0	0	0	0	0	0	0	0	0	0	1	0	0	0	0	0	0	0	0	0	0	0	0	0	0	0	0	0	0	0	0	0	0	0	0	0
3581D_S_S66	caprine	pseudoxylosus	3	0	0	0	0	0	0	0	0	0	0	0	0	0	1	0	0	0	0	0	0	0	0	0	0	0	0	1	0	0	0	0	0	0	0	0	0	0	0	0	0	0	0	0	0	0	0
5191_1A	bovine	pseudoxylosus	2	0	0	0	0	0	0	0	0	0	0	0	0	1	0	0	0	0	0	0	0	0	0	0	0	0	1	0	0	0	0	0	0	0	0	0	0	0	0	0	0	0	0	0	0	0	0
2405B	canine	simulans	3	0	0	1	0	0	0	0	0	0	0	0	0	0	0	0	0	0	0	0	0	0	0	0	0	0	0	0	0	0	0	0	1	0	0	0	0	0	0	0	0	0	0	0	0	0	0
2947E_S_S42	feline	simulans	3	0	0	1	0	0	0	0	0	0	0	0	0	0	0	0	0	0	0	0	0	0	0	0	0	0	0	0	0	0	0	0	1	0	0	0	0	0	0	0	0	0	0	0	0	0	0
5884c_E_S49	equine	simulans	1	0	0	0	0	0	0	0	0	0	0	0	0	0	0	0	0	0	0	0	0	0	0	0	0	0	0	0	0	0	0	0	0	0	0	0	0	0	0	0	0	0	0	0	0	0	0
6161C	caprine	simulans	1	0	0	1	0	0	0	0	0	0	0	0	0	0	0	0	0	0	0	0	0	0	0	0	0	0	0	0	0	0	0	0	0	0	0	0	0	0	0	0	0	0	0	0	0	0	0
6365a_S_S55	feline	simulans	1	0	0	1	0	0	0	0	0	0	0	0	0	0	0	0	0	0	0	0	0	0	0	0	0	0	0	0	0	0	0	0	0	0	0	0	0	0	0	0	0	0	0	0	0	0	0
7127_3e_X_S47	bovine	simulans	4	0	0	0	1	0	0	0	0	0	0	0	0	0	0	0	0	0	0	0	0	0	0	0	0	0	0	0	0	0	0	0	1	0	0	0	0	0	0	0	0	0	1	0	0	0	0
7136c_X_S59	murine	simulans	2	1	0	0	0	0	0	0	0	0	0	0	0	0	0	0	0	0	0	0	0	0	0	0	0	0	0	0	0	0	0	0	0	0	0	0	0	0	0	0	0	0	0	0	0	0	0
7270A	canine	simulans	2	0	1	1	0	0	0	0	0	0	0	0	0	0	0	0	0	0	0	0	0	0	0	0	0	0	0	0	0	0	0	0	0	0	0	0	0	0	0	0	0	0	0	0	0	0	0
7493_2d_Sc_S52	murine	simulans	1	0	0	0	0	0	0	0	0	0	0	0	0	0	0	0	0	0	0	0	0	0	0	0	0	0	0	0	0	0	0	0	0	0	0	0	0	0	0	0	0	0	0	0	0	0	0
7493_3B_Sc_S64	murine	simulans	1	0	0	1	0	0	0	0	0	0	0	0	0	0	0	0	0	0	0	0	0	0	0	0	0	0	0	0	0	0	0	0	0	0	0	0	0	0	0	0	0	0	0	0	0	0	0
8129E_E_S38	feline	simulans	1	0	0	1	0	0	0	0	0	0	0	0	0	0	0	0	0	0	0	0	0	0	0	0	0	0	0	0	0	0	0	0	0	0	0	0	0	0	0	0	0	0	0	0	0	0	0
8901-1B_Sc_S41	canine	simulans	1	0	0	0	0	0	0	0	0	0	0	0	0	0	0	0	0	0	0	0	0	0	0	0	0	0	0	0	0	0	0	0	0	0	0	0	0	0	1	0	0	0	0	0	0	0	0
8931A_X_S60	ovine	simulans	2	0	0	1	0	0	0	0	0	0	0	0	0	0	0	0	0	0	0	0	0	0	0	0	0	0	0	0	0	0	0	0	0	0	0	0	0	0	0	0	0	0	0	0	0	0	0
9272C_S_S56	avian	simulans	2	0	1	1	0	0	0	0	0	0	0	0	0	0	0	0	0	0	0	0	0	0	0	0	0	0	0	0	0	0	0	0	0	0	0	0	0	0	0	0	0	0	0	0	0	0	0
9322A_E_S50	feline	simulans	2	0	0	1	0	0	0	0	0	0	0	0	0	0	0	0	0	0	0	0	0	0	0	0	0	1	0	0	0	0	0	0	0	0	0	0	0	0	0	0	0	0	0	0	0	0	0
9464C_E_S62	bovine	simulans	3	0	0	0	0	0	0	0	0	1	0	0	0	0	0	0	0	0	0	0	0	0	0	0	0	0	0	0	0	0	0	0	0	0	0	0	1	0	0	0	0	0	0	0	0	0	0
9496e	canine	simulans	1	0	0	0	0	0	0	0	0	0	0	0	0	0	0	0	0	0	0	0	0	0	0	0	0	0	0	0	0	0	0	0	0	0	0	0	1	0	0	0	0	0	0	0	0	0	0
9567C_Sc_S53	canine	simulans	2	0	0	0	0	0	0	0	0	0	0	0	0	0	0	0	0	0	0	0	0	0	0	0	0	1	0	0	0	0	0	0	0	0	0	1	0	0	0	0	0	0	0	0	0	0	0
9759A	ovine	simulans	1	0	0	1	0	0	0	0	0	0	0	0	0	0	0	0	0	0	0	0	0	0	0	0	0	0	0	0	0	0	0	0	0	0	0	0	0	0	0	0	0	0	0	0	0	0	0
5884A	equine	succinus	3	0	0	0	0	0	0	0	0	0	0	0	0	0	0	0	0	0	0	0	1	0	0	0	0	0	0	0	0	0	0	0	0	0	0	0	0	1	0	0	0	0	0	0	0	0	0
6166a_E_S61	feline	succinus	3	0	0	1	0	0	0	0	0	0	0	0	0	0	0	0	0	0	0	0	0	0	0	0	0	0	0	0	0	0	1	0	0	0	0	0	0	0	0	0	0	0	0	0	0	0	0
10314b	lacertine	warneri	1	0	0	0	0	0	0	0	0	0	0	0	0	0	0	0	0	0	0	0	0	0	0	0	0	0	0	0	0	0	0	0	0	0	0	0	0	0	0	0	0	0	0	0	0	0	0
1706E	canine	warneri	4	0	0	0	0	0	0	1	0	0	0	0	0	0	0	0	0	0	0	0	0	0	0	0	0	0	0	0	0	0	0	0	0	0	0	0	0	0	0	0	0	0	0	0	0	0	0
6436b	equine	warneri	7	0	0	0	0	0	0	0	0	0	0	0	0	0	0	0	0	0	0	0	0	0	0	0	0	0	0	0	0	0	0	0	0	0	0	0	0	0	0	0	0	0	0	0	0	0	0
7324A	feline	warneri	4	0	0	0	0	0	0	0	0	0	0	0	0	0	0	0	0	0	0	0	0	0	0	0	0	0	0	0	0	0	0	0	0	0	0	0	0	0	0	0	0	0	0	0	0	0	0
8717_2B	caprine	warneri	1	0	1	0	0	0	0	0	0	0	0	0	0	0	0	0	0	0	0	0	0	0	0	0	0	0	0	0	0	0	0	0	0	0	0	0	0	0	0	0	0	0	0	0	0	0	0
9760A_E_S86	bovine	xylosus	1	0	0	0	0	0	0	0	0	0	0	0	0	0	0	0	0	0	1	0	0	0	0	0	0	0	0	0	0	0	0	0	0	0	0	0	0	0	0	0	0	0	0	0	0	0	0
1072_2B	canine	xylosus	3	0	0	0	0	0	0	0	0	0	0	0	0	0	1	0	0	0	0	0	1	0	0	0	0	0	0	0	0	0	0	0	0	0	0	0	0	1	0	0	0	0	0	0	0	0	0
3332B	equine	xylosus	1	0	0	0	0	0	0	0	0	0	0	0	0	0	0	0	0	0	0	0	0	0	0	0	0	0	1	0	0	0	0	0	0	0	0	0	0	0	0	0	0	0	0	0	0	0	0
3685_B_S_S78	caprine	xylosus	2	0	0	0	0	0	0	0	0	0	0	0	0	0	0	0	0	0	0	0	0	0	0	0	0	0	1	0	0	0	0	0	0	0	0	0	0	1	0	0	0	0	0	0	0	0	0
4487A_X_S81	bovine	xylosus	4	0	0	0	0	0	0	0	0	0	0	0	0	0	1	0	0	0	0	0	1	0	0	0	0	0	1	0	0	0	0	0	0	0	0	0	0	0	0	0	0	0	0	0	0	0	0
4542_E_S_S90	canine	xylosus	4	0	0	0	0	0	0	0	0	1	0	0	0	0	1	0	0	0	0	0	0	0	0	0	0	0	1	0	0	0	0	0	0	0	0	0	0	0	0	0	0	0	0	0	0	0	0
4970_G_Sc_S75	equine	xylosus	7	0	0	0	0	0	0	0	0	0	0	0	0	0	1	0	0	0	0	0	1	0	0	0	0	0	0	1	0	0	0	0	0	0	0	0	1	0	0	0	0	0	0	0	0	0	0
4971_C_Sc_S87	equine	xylosus	1	0	0	0	0	0	0	0	0	0	0	0	0	0	0	0	0	0	0	0	0	0	0	0	0	0	0	1	0	0	0	0	0	0	0	0	0	0	0	0	0	0	0	0	0	0	0
6265_7A	avian	xylosus	6	0	0	0	0	0	0	0	0	0	0	0	0	0	1	0	0	0	0	0	1	0	0	0	0	0	0	1	0	0	0	0	0	0	0	0	1	0	0	0	0	0	0	0	0	0	0
6431d_X_S70	equine	xylosus	1	0	0	0	0	0	0	0	0	0	0	0	0	0	0	0	0	0	0	0	0	0	0	0	0	0	1	0	0	0	0	0	0	0	0	0	0	0	0	0	0	0	0	0	0	0	0
6436a_X_S82	equine	xylosus	6	0	0	0	0	0	0	0	0	0	0	0	1	0	0	0	0	0	0	0	1	0	0	0	0	0	0	0	1	0	0	0	0	0	1	0	0	0	0	0	0	0	0	0	0	0	0
6725C	equine	xylosus	3	0	0	0	0	0	0	0	0	0	0	0	0	0	0	0	0	0	0	0	0	0	0	0	0	0	0	1	0	0	0	0	0	0	0	0	0	0	0	0	0	0	0	0	0	0	0
6841E	lapine	xylosus	4	0	0	0	0	0	0	0	0	0	0	0	0	0	1	0	0	0	0	0	1	0	0	0	0	0	1	0	0	0	0	0	0	0	0	0	0	0	0	0	0	0	0	0	0	0	0
6915A	lapine	xylosus	1	0	0	0	0	0	0	0	0	0	0	0	1	0	0	0	0	0	0	0	0	0	0	0	0	0	0	0	0	0	0	0	0	0	0	0	0	0	0	0	0	0	0	0	0	0	0
693_2B_S_S67	equine	xylosus	3	0	0	0	0	0	0	0	0	0	0	0	0	0	1	0	0	0	0	0	1	0	0	0	0	0	0	0	0	0	0	0	0	0	0	0	0	1	0	0	0	0	0	0	0	0	0
7047c_S_S79	feline	xylosus	1	0	0	0	0	0	0	0	0	0	0	0	0	0	0	0	0	0	0	0	1	0	0	0	0	0	0	0	0	0	0	0	0	0	0	0	0	0	0	0	0	0	0	0	0	0	0
7336_2a_X_S71	bovine	xylosus	2	0	0	0	0	0	0	0	0	0	1	0	0	0	0	0	0	0	0	0	0	0	0	0	0	0	0	1	0	0	0	0	0	0	0	0	0	0	0	0	0	0	0	0	0	0	0
7482d_X_S83	equine	xylosus	5	0	0	0	0	0	0	0	0	0	0	0	0	0	0	0	0	0	0	0	1	0	0	0	0	0	0	0	1	0	0	0	0	0	1	0	0	0	0	0	0	0	0	0	0	0	0
7493_4A_Sc_S76	murine	xylosus	6	0	0	0	0	0	0	0	0	0	0	0	0	0	1	0	0	0	0	0	0	0	1	0	0	0	0	0	1	0	0	1	0	0	0	0	0	0	0	0	0	0	0	0	0	0	0
7521A	caprine	xylosus	3	0	0	0	0	0	0	0	0	0	0	0	0	0	1	0	0	0	0	0	1	0	0	0	0	0	0	0	0	0	0	0	0	0	0	0	0	1	0	0	0	0	0	0	0	0	0
7553B_Sc_S88	equine	xylosus	3	0	0	0	0	0	0	0	0	0	0	0	0	0	1	0	0	0	0	0	1	0	0	0	0	0	0	0	0	0	0	0	0	0	0	0	0	1	0	0	0	0	0	0	0	0	0
7979D	canine	xylosus	4	0	0	0	0	0	0	0	0	1	0	0	0	0	1	0	0	0	0	0	0	0	0	0	0	0	1	0	0	0	0	0	0	0	0	0	0	0	0	0	0	0	0	0	0	0	0
8144A	murine	xylosus	4	0	0	0	0	0	0	0	0	0	0	0	0	0	0	0	0	0	0	0	0	0	0	0	0	0	1	0	1	0	0	0	0	0	0	0	0	1	0	0	0	0	0	0	0	0	0
9622-36B_X_S84	bovine	xylosus	4	0	0	0	0	0	0	0	0	0	0	0	0	0	1	0	0	0	0	0	1	0	0	0	0	0	0	0	0	0	0	0	0	0	0	0	0	1	0	0	0	0	0	0	0	0	0
9758A_S_S80	ovine	xylosus	3	0	0	0	0	0	0	0	0	0	0	0	0	0	0	0	0	0	0	0	0	0	0	0	0	0	0	1	0	0	0	0	0	0	0	0	0	0	0	0	0	0	0	0	0	0	0
[truncated: 25 more columns]

## Sheet: Data S7
Supplementary Data 7. Total lengths of recombined DNA in each of the 191 CoNS genomes
genome id	CONS species	total length of recombined DNA (bp)
8901-1B_Sc_S41	simulans	23217
7127_3e_X_S47	simulans	19839
6365c_X_S58	simulans	19535
5884c_E_S49	simulans	19157
4947b_Sc_S63	simulans	18729
7493_2d_Sc_S52	simulans	18410
9759A	simulans	17214
2613E_Sc_S39	simulans	17018
7681E	simulans	16998
7493_3B_Sc_S64	simulans	16570
7856_8A	simulans	15714
9322A_E_S50	simulans	15537
6266c_X_S46	simulans	15372
3880A	simulans	14629
6101a_S160	epidermidis	13191
4602_AN3_S151	felis	13056
7136c_X_S59	simulans	12298
3585_A_S131	hominis	12243
8129E_E_S38	simulans	11752
3110C_S_S54	simulans	11181
9567C_Sc_S53	simulans	10916
1405b_S102	felis	10845
3472A_S119	hominis	10466
5161c_S104	felis	10315
2405B	simulans	10013
3112_S178	hominis	9350
9272C_S_S56	simulans	9300
7336_2a_X_S71	xylosus	9233
9731B_E_S74	xylosus	9098
7270A	simulans	8772
1625C_S_S77	xylosus	8467
849B_X_S48	simulans	8088
6161C	simulans	7952
9622_19A	xylosus	7883
4971_C_Sc_S87	xylosus	7340
2947E_S_S42	simulans	7233
4593c_S143	hominis	7186
1706F	hominis	7166
6179_2D_S_S43	simulans	7076
800A	epidermidis	6852
6407e_E_S73	xylosus	6742
65A_S164	felis	6727
9760A_E_S86	xylosus	6710
4542_E_S_S90	xylosus	6634
7979D	xylosus	6634
26D	simulans	6579
405D_S127	felis	6371
3472B	epidermidis	6210
5969_8a_X_S10	hominis	6066
4487A_X_S81	xylosus	6039
6841E	xylosus	6039
7617A_S179	hominis	6000
7493_4A_Sc_S76	xylosus	5897
8931A_X_S60	simulans	5764
693_2B_S_S67	xylosus	5571
9622-36B_X_S84	xylosus	5571
9306A_S137	epidermidis	5500
9496e	simulans	5404
7137_1C	equorum	5349
6365a_S_S55	simulans	5282
5157A	epidermidis	5256
7482d_X_S83	xylosus	5249
7840C_S191	hominis	5220
1072_2B	xylosus	5117
9211B_S123	delphini	5061
9464C_E_S62	simulans	5007
1785A_S126	felis	4995
4504C_S139	felis	4946
8681F_S_S44	simulans	4902
6167a	xylosus	4845
10252F_S190	hominis	4650
1831A_S138	felis	4597
5707a_S128	felis	4597
617A_S167	hominis	4518
8144A	xylosus	4515
2795-1B_S100_1	epidermidis	4500
3113-1A_S97_1	chromogenes	4456
10252E_S147	epidermidis	4436
1824F	hominis	4378
8717_2B	warneri	4212
3685_B_S_S78	xylosus	4109
9532A	epidermidis	4106
3332B	xylosus	4076
8556a_S106	felis	3912
5365a_S116	felis	3844
470A	epidermidis	3714
7324A	warneri	3653
6436a_X_S82	xylosus	3623
6915A	xylosus	3542
2929A	epidermidis	3426
66A_S182	delphini	3320
3880B	epidermidis	3304
773D	felis	3264
7677b_S_S8	equorum	3248
5960a_S145	chromogenes	3245
5198_A_S121	chromogenes	3237
4088_3C	epidermidis	3215
8841A_S142	felis	3155
6431d_X_S70	xylosus	3103
6294e_Sc_S4	equorum	2986
2870_C_S112	epidermidis	2964
9758A_S_S80	xylosus	2865
7515E_S188	felis	2792
6121b_S172	epidermidis	2780
1706E	warneri	2708
10366C_S173	felis	2657
10300B_Sc_S15	equorum	2633
6725C	xylosus	2606
285_2B	pseudoxylosus	2595
6942B	chromogenes	2557
7553B_Sc_S88	xylosus	2529
7521A	xylosus	2524
4371A	epidermidis	2480
5553_1A	chromogenes	2437
5191_2A	chromogenes	2433
2712_A_S183	epidermidis	2374
4947c	epidermidis	2261
5191_1A	pseudoxylosus	2190
6436b	warneri	2181
283A	epidermidis	2092
8525B_S189	felis	1970
1072_2E1_S159	epidermidis	1894
4727_3A_S125	agnetis	1826
7407A_S176	felis	1805
7536_2A_S98	chromogenes	1773
8406_4A	epidermidis	1769
7138a_S169	chromogenes	1698
10314b	warneri	1694
4834a_S163	felis	1693
6777_S161	felis	1693
6265_7A	xylosus	1690
584_4C_S_S7	equorum	1688
6915B_E_S85	pseudoxylosus	1669
7535J	pseudoxylosus	1665
7047c_S_S79	xylosus	1656
4784f	equorum	1614
1670d_S_S89	pseudoxylosus	1579
281A_S174	felis	1487
7804B_S117	felis	1487
8129C_S141	felis	1487
8806B_S130	felis	1487
7129_2d_S157	chromogenes	1433
6361e_S103	agnetis	1428
1657A_S114	felis	1410
3321_A_S124	epidermidis	1409
8562A_S118	felis	1395
4970_G_Sc_S75	xylosus	1335
8378A_S165	felis	1273
4927_A_S175	felis	1251
1205C_S185	felis	1249
9601B_S135	delphini	1244
6490a_S152	felis	1224
3807_A_S136	epidermidis	1203
10284A	pseudoxylosus	1167
3581D_S_S66	pseudoxylosus	1167
7845_1A	felis	1152
2315-3A_S_S6	equorum	1143
26A_S162	felis	1121
7840E_S113	epidermidis	1102
2943C_S186	felis	1095
3541C_S115	felis	1075
8158A_S153	felis	1075
6020a_S140	felis	1071
2221b_S150	felis	973
5157_B_S187	felis	925
2321_2a_S171	epidermidis	855
8603a_Sc_S5	equorum	812
8855A_S154	felis	794
6489e_S122	capitis	751
8388_2C_S177	felis	744
5884A	succinus	679
6166a_E_S61	succinus	642
6490b_S148	capitis	604
4052B_S146	delphini	574
5383b	epidermidis	544
7336_29A_S105	agnetis	329
770_2A_E_S14	equorum	320
283C_S166	capitis	297
8657_2A_S192	lugdunensis	284
7553C_S111	delphini	279
1700A_S132	lugdunensis	242
5294f_S109	capitis	190
6122b_S133	capitis	190
6301b_Sc_S16	equorum	179
10180B	equorum	163
10023_30A	coagulans	120
7482e	coagulans	29
8282a_S108	coagulans	29
3283B_S144	lugdunensis	16
4122_A_S156	lugdunensis	16
7334c_S168	lugdunensis	16

## Sheet: Data S8
Supplementary Data 8. Donors and recipients of recombination events inferred using fastGEAR
Donor_Group	Recip_Group	Gene	Product	recombined fragment size (bp)	Recipient_strains
epidermidis	epidermidis	acoB	Transketolase, pyridine binding domain protein	356	800A
felis	felis	acp	Alanine:cation symporter family protein	111	5161c_S104
chromogenes	chromogenes	acuI	Acryloyl-CoA reductase	176	3113-1A_S97_1_output
simulans	simulans	adc	Acetoacetate decarboxylase	30	4947b_Sc_S63
felis	felis	addA	ATP-dependent helicase/nuclease subunit A	76	4602_AN3_S151
equorum	equorum	adhR_2	MerR family transcriptional regulator	160	584_4C_S_S7
felis	felis	agrB	Accessory gene regulator protein B	137	6020a_S140,7515E_S188,6490a_S152,4927_A_S175,5157_B_S187,2943C_S186
simulans	simulans	alkA	DNA-3-methyladenine glycosylase 2	377	7127_3e_X_S47
simulans	simulans	alkA	DNA-3-methyladenine glycosylase 2	251	9322A_E_S50
epidermidis	epidermidis	alr1	Alanine racemase	497	5157A
chromogenes	chromogenes	alsT_3	Sodium:alanine symporter family protein	319	3113-1A_S97_1_output,5198_A_S121
pseudoxylosus	xylosus	ansB	Asparaginase	11	9622_19A
simulans	simulans	apbE	FAD:protein FMN transferase	175	2613E_Sc_S39
simulans	simulans	apbE	FAD:protein FMN transferase	215	4947b_Sc_S63
simulans	simulans	apbE	FAD:protein FMN transferase	159	7127_3e_X_S47
felis	felis	arcA	Arginine deiminase	202	1405b_S102
simulans	simulans	arcB	L-lysine cyclodeaminase	77	6161C,9496e,8931A_X_S60,9464C_E_S62
simulans	simulans	arcB	L-lysine cyclodeaminase	360	4947b_Sc_S63
simulans	simulans	arcB	L-lysine cyclodeaminase	63	3110C_S_S54,9272C_S_S56,7270A
simulans	simulans	arcB	L-lysine cyclodeaminase	19	7493_2d_Sc_S52,8901-1B_Sc_S41,6266c_X_S46
felis	felis	arcB_1	Ornithine carbamoyltransferase	265	5161c_S104
xylosus	xylosus	argB	Acetylglutamate kinase	208	1625C_S_S77
simulans	simulans	argF_2	Ornithine carbamoyltransferase, catabolic	142	26D,8681F_S_S44,6365a_S_S55,8129E_E_S38,3880A
simulans	simulans	arlS_1	Histidine kinase	38	5884c_E_S49,7136c_X_S59,9567C_Sc_S53
equorum	equorum	arnC_1	Glyco-trans-2-like domain-containing protein	300	7677b_S_S8
equorum	equorum	arnC_1	Glyco-trans-2-like domain-containing protein	115	7137_1C
xylosus	xylosus	aroK_2	ATP-binding protein	128	9760A_E_S86
capitis	hominis	arsA	Arsenical pump-driving ATPase	12	10252F_S190,3472A_S119,617A_S167
capitis	epidermidis	arsA	Arsenical pump-driving ATPase	36	10252E_S147,4088_3C,2870_C_S112
capitis	hominis	arsA	Arsenical pump-driving ATPase	36	1706F,7840C_S191,7617A_S179,3585_A_S131
pseudoxylosus	equorum	arsB	arsenite efflux transporter membrane subunit ArsB	154	10300B_Sc_S15
felis	felis	arsC	Arsenate reductase	198	4504C_S139,1785A_S126,5707a_S128,4602_AN3_S151,65A_S164,1831A_S138
epidermidis	epidermidis	asp1	Accessory Sec system protein Asp1	167	2929A
simulans	simulans	atl_1	hypothetical protein	356	5884c_E_S49,9759A,7493_3B_Sc_S64
equorum	pseudoxylosus	atpE	ATP synthase subunit c	12	285_2B,10284A,5191_1A,3581D_S_S66
felis	felis	atpH	ATP synthase subunit delta	97	4504C_S139,1785A_S126,5707a_S128,4602_AN3_S151,65A_S164,1831A_S138
xylosus	xylosus	bacF	Aminotransferase	17	8144A
pseudoxylosus	pseudoxylosus	bacF	Aminotransferase	153	285_2B,5191_1A
felis	felis	bbp	GRAM-POS-ANCHORING domain-containing protein	67	4602_AN3_S151
felis	felis	bbp	GRAM-POS-ANCHORING domain-containing protein	582	4602_AN3_S151
felis	felis	bbp	GRAM-POS-ANCHORING domain-containing protein	415	5161c_S104
felis	felis	bcd	Acyl-CoA dehydrogenase	92	4504C_S139,1785A_S126,5707a_S128,65A_S164,1831A_S138
felis	felis	bdbD	Protein-disulfide isomerase	53	405D_S127
pseudoxylosus	xylosus	bdhA	3-hydroxybutyrate dehydrogenase	146	9622_19A,8144A
felis	felis	betL	BCCT family transporter	270	405D_S127
xylosus	xylosus	bglF_2	PTS beta-glucoside transporter subunit EIIBCA	265	6407e_E_S73
xylosus	xylosus	bglF_2	PTS beta-glucoside transporter subunit EIIBCA	480	7336_2a_X_S71
pseudoxylosus	xylosus	bglH	6-phospho-beta-glucosidase	11	6167a
pseudoxylosus	xylosus	bglH	6-phospho-beta-glucosidase	23	9622_19A
xylosus	xylosus	bglH	6-phospho-beta-glucosidase	375	3332B,6436a_X_S82,6915A,6431d_X_S70
simulans	simulans	bglK	Beta-glucoside kinase	206	9567C_Sc_S53,6365c_X_S58,4947b_Sc_S63,7681E
simulans	epidermidis	bin3	Resolvase/invertase-type recombinase catalytic domain-containing protein	174	7840E_S113
hominis	epidermidis	bin3	Resolvase/invertase-type recombinase catalytic domain-containing protein	66	3472B
epidermidis	simulans	bin3	Resolvase/invertase-type recombinase catalytic domain-containing protein	178	7493_2d_Sc_S52,8901-1B_Sc_S41,3110C_S_S54
felis	felis	bioF	8-amino-7-oxononanoate synthase	173	1205C_S185,8855A_S154,773D,2221b_S150,5365a_S116,4834a_S163,6777_S161,8388_2C_S177
epidermidis	warneri	blaR1	beta-lactam sensor/signal transducer BlaR1	739	6436b
epidermidis	felis	blaR1	beta-lactam sensor/signal transducer BlaR1	739	405D_S127,5161c_S104,4602_AN3_S151
felis	felis	cas1	Putative CRISPR-associated endonuclease Cas1, NMENI subtype	221	1405b_S102,4504C_S139,1785A_S126,5707a_S128,65A_S164,1831A_S138
felis	felis	cas9	CRISPR-associated endonuclease Cas9	482	1405b_S102
felis	felis	cas9	CRISPR-associated endonuclease Cas9	245	1205C_S185,8855A_S154,2221b_S150,5365a_S116,8388_2C_S177
felis	felis	chrA	ChrA protein	149	1205C_S185,8855A_S154,2221b_S150,5365a_S116,8388_2C_S177
delphini	delphini	chrR	FMN-dependent NADPH-azoreductase	74	9211B_S123
simulans	simulans	citN	Citrate transporter	447	9759A,7493_3B_Sc_S64
xylosus	xylosus	citN_2	Citrate transporter	115	9622_19A,8144A
felis	felis	clpB	Chaperone protein ClpB	409	7407A_S176,7845_1A,3541C_S115,26A_S162,773D,8378A_S165,4834a_S163,6777_S161,1657A_S114,8841A_S142,8525B_S189,4602_AN3_S151,8158A_S153,8562A_S118
pseudoxylosus	pseudoxylosus	clpX	ATP-dependent Clp protease ATP-binding subunit ClpX	88	6915B_E_S85,1670d_S_S89,7535J
simulans	simulans	codA	Cytosine deaminase	189	7493_2d_Sc_S52,8901-1B_Sc_S41,6266c_X_S46
simulans	simulans	codA	Cytosine deaminase	20	7136c_X_S59,9567C_Sc_S53
simulans	simulans	codA	Cytosine deaminase	68	4947b_Sc_S63,7136c_X_S59,9567C_Sc_S53
simulans	simulans	codA	Cytosine deaminase	37	8901-1B_Sc_S41
xylosus	xylosus	comEC	DNA internalization-related competence protein ComEC/Rec2	764	9622-36B_X_S84,6725C,693_2B_S_S67,9758A_S_S80,1072_2B
capitis	epidermidis	copB	putative copper-transporting P-type ATPase B	103	3321_A_S124,800A,3807_A_S136
epidermidis	epidermidis	copB	putative copper-transporting P-type ATPase B	430	3472B,6101a_S160,470A,5157A,2795-1B_S100_1_output,9306A_S137,9532A,10252E_S147,4088_3C,2870_C_S112,6121b_S172,2929A
hominis	hominis	copB	putative copper-transporting P-type ATPase B	34	5969_8a_X_S10
capitis	simulans	copB	putative copper-transporting P-type ATPase B	103	9567C_Sc_S53
capitis	hominis	copB	putative copper-transporting P-type ATPase B	103	1706F
epidermidis	hominis	copB	putative copper-transporting P-type ATPase B	430	3112_S178
epidermidis	capitis	copB	putative copper-transporting P-type ATPase B	196	6490b_S148
felis	felis	cpdA_2	Serine/threonine protein phosphatase	251	4602_AN3_S151
simulans	simulans	crtM	4,4'-diapophytoene synthase	63	7136c_X_S59,7493_2d_Sc_S52,8901-1B_Sc_S41,6266c_X_S46
simulans	simulans	crtM	4,4'-diapophytoene synthase	35	3880A
simulans	simulans	crtM	4,4'-diapophytoene synthase	101	9759A,5884c_E_S49,3110C_S_S54
chromogenes	warneri	crtN	Dehydrosqualene desaturase	602	6436b,1706E,7324A
chromogenes	xylosus	crtN	Dehydrosqualene desaturase	602	3332B,9622_19A,9731B_E_S74,1625C_S_S77
xylosus	xylosus	crtP	Phytoene desaturase, neurosporene or lycopene producing / 4,4-diapolycopene oxidase	782	7521A,7553B_Sc_S88
xylosus	xylosus	crtQ	4,4'-diaponeurosporenoate glycosyltransferase	64	6436a_X_S82,6915A
simulans	simulans	csbX_1	hypothetical protein	35	2613E_Sc_S39
felis	felis	csd	Cysteine desulfurase	244	4504C_S139,1785A_S126,5707a_S128,65A_S164,1831A_S138
pseudoxylosus	xylosus	cycA_3	Gamma-aminobutyrate permease	18	9622_19A,8144A,1625C_S_S77
delphini	delphini	cycB	Maltodextrin-binding protein	95	9211B_S123
felis	felis	cysJ	Assimilatory sulfite reductase (NADPH) flavoprotein subunit	163	2221b_S150
xylosus	xylosus	cysJ_2	Assimilatory sulfite reductase (NADPH) flavoprotein subunit	99	9622_19A
xylosus	xylosus	cysJ_2	Assimilatory sulfite reductase (NADPH) flavoprotein subunit	761	8144A
simulans	simulans	czcD_1	Cation transporter	245	5884c_E_S49,7136c_X_S59,9322A_E_S50,9272C_S_S56,7270A
simulans	simulans	dacA	D-alanyl-D-alanine carboxypeptidase DacF	454	2613E_Sc_S39,7493_2d_Sc_S52,7136c_X_S59,8901-1B_Sc_S41,6266c_X_S46,9567C_Sc_S53
simulans	simulans	dauA	C4-dicarboxylic acid transporter DauA	157	7136c_X_S59,9567C_Sc_S53
simulans	simulans	dauA	C4-dicarboxylic acid transporter DauA	199	7127_3e_X_S47
xylosus	xylosus	dauA_1	SulP family inorganic anion transporter	181	8144A
warneri	pseudoxylosus	dauA_3	SulP family inorganic anion transporter	307	285_2B
felis	felis	dcuA	C4-dicarboxylate ABC transporter	40	5161c_S104
xylosus	xylosus	dcuR	Transcriptional regulatory protein	312	4971_C_Sc_S87
equorum	equorum	ddl_1	ATP-grasp domain-containing protein	460	2315-3A_S_S6
simulans	simulans	degA_1	HTH-type transcriptional regulator DegA	216	7136c_X_S59,26D,8681F_S_S44,6179_2D_S_S43,6365a_S_S55,8129E_E_S38,9567C_Sc_S53,2613E_Sc_S39
simulans	simulans	degA_1	HTH-type transcriptional regulator DegA	47	9322A_E_S50
simulans	simulans	degA_2	HTH-type transcriptional regulator DegA	179	7493_2d_Sc_S52,8901-1B_Sc_S41,6266c_X_S46,2613E_Sc_S39
simulans	simulans	degA_2	HTH-type transcriptional regulator DegA	73	7127_3e_X_S47
simulans	simulans	degA_2	HTH-type transcriptional regulator DegA	133	7856_8A
pseudoxylosus	xylosus	deoC1	Deoxyribose-phosphate aldolase	13	1625C_S_S77
equorum	equorum	dkgB_1	Aldo/keto reductase	330	7677b_S_S8
felis	felis	dltA	Acyl-CoA synthetase	834	4602_AN3_S151
felis	felis	dltA	Acyl-CoA synthetase	146	4602_AN3_S151
pseudoxylosus	pseudoxylosus	dnaC	Replicative DNA helicase	83	6915B_E_S85,1670d_S_S89,7535J
chromogenes	chromogenes	dnaC_2	Prophage L54a, replicative DNA helicase	161	5960a_S145
pseudoxylosus	pseudoxylosus	dnaN	DNA polymerase III subunit beta	53	7535J
pseudoxylosus	xylosus	dsdA	putative D-serine dehydratase	55	6265_7A,4970_G_Sc_S75
pseudoxylosus	xylosus	dtpT_1	Di-tripeptide permease	177	7521A,7553B_Sc_S88
xylosus	xylosus	dtpT_1	Di-tripeptide permease	46	4542_E_S_S90,7979D,6841E,7493_4A_Sc_S76,3685_B_S_S78,4487A_X_S81,7482d_X_S83,4971_C_Sc_S87,7336_2a_X_S71
xylosus	xylosus	dtpT_1	Di-tripeptide permease	512	9622-36B_X_S84,693_2B_S_S67,1072_2B
pseudoxylosus	xylosus	dtpT_1	Di-tripeptide permease	30	9622_19A,8144A,1625C_S_S77
xylosus	xylosus	dtpT_1	Di-tripeptide permease	168	9622-36B_X_S84,693_2B_S_S67,1072_2B
felis	felis	dut	dUTP diphosphatase	148	7515E_S188
simulans	simulans	ebgA	Beta-galactosidase	858	7493_2d_Sc_S52,8901-1B_Sc_S41,6266c_X_S46
epidermidis	epidermidis	ebh_1	Extracellular matrix-binding protein ebh	10061	6101a_S160
felis	felis	ecfA2	Energy-coupling factor transporter ATP-binding protein EcfA2	39	5161c_S104
felis	felis	ecfT_2	Energy-coupling factor transporter transmembrane protein EcfT	197	8556a_S106,10366C_S173
felis	felis	emrB_2	MFS transporter	245	1405b_S102
felis	felis	emrB_2	MFS transporter	304	1405b_S102
pseudoxylosus	xylosus	entS	MFS transporter	50	9622_19A,8144A
simulans	simulans	epsD	Glycosyltransferase EpsD	45	2613E_Sc_S39
simulans	simulans	epsN	Pyridoxal phosphate-dependent aminotransferase EpsN	211	6365c_X_S58,4947b_Sc_S63,5884c_E_S49,26D,8681F_S_S44,6179_2D_S_S43,6365a_S_S55,9322A_E_S50,8129E_E_S38,7681E,3880A
xylosus	xylosus	est_2	Alpha/beta fold hydrolase	109	6407e_E_S73,3332B,9760A_E_S86,6431d_X_S70
felis	felis	ettA_2	ABC transporter ATP-binding protein	54	1405b_S102,4504C_S139,1785A_S126,5707a_S128,65A_S164,1831A_S138
xylosus	xylosus	expZ	ABC transporter ATP-binding protein	121	7336_2a_X_S71
equorum	equorum	expZ_2	Msr family ABC-F type ribosomal protection protein	268	7677b_S_S8
pseudoxylosus	pseudoxylosus	fabI	Enoyl-[acyl-carrier-protein] reductase [NADPH]	3	6915B_E_S85,1670d_S_S89,7535J
pseudoxylosus	pseudoxylosus	fabI	Enoyl-[acyl-carrier-protein] reductase [NADPH]	46	6915B_E_S85,1670d_S_S89,7535J
epidermidis	epidermidis	farB	hypothetical protein	397	3472B,800A
epidermidis	epidermidis	farB	hypothetical protein	48	9532A
felis	felis	fdhD	Sulfur carrier protein FdhD	220	4504C_S139,1785A_S126,5707a_S128,65A_S164,1831A_S138
simulans	simulans	femA_3	Aminoacyltransferase FemA	55	4947b_Sc_S63
xylosus	xylosus	fgd	Bac-luciferase domain-containing protein	469	4542_E_S_S90,7979D,6841E,9731B_E_S74,7493_4A_Sc_S76,3685_B_S_S78,4487A_X_S81,7482d_X_S83,4971_C_Sc_S87,6167a
simulans	simulans	fhuD	Iron(3+)-hydroxamate-binding protein FhuD	414	6161C,9496e,8931A_X_S60,9464C_E_S62
felis	felis	fhuD_2	Fe/B12 periplasmic-binding domain-containing protein	97	5161c_S104
simulans	simulans	flp	Beta-lactamase domain-containing protein	276	7127_3e_X_S47
simulans	simulans	flp	Beta-lactamase domain-containing protein	127	6365c_X_S58,7681E
simulans	simulans	fmtA_1	Class A beta-lactamase-related serine hydrolase	54	9759A,7493_3B_Sc_S64
simulans	simulans	fmtA_1	Class A beta-lactamase-related serine hydrolase	137	6365c_X_S58,7856_8A,7127_3e_X_S47,7681E,2613E_Sc_S39
simulans	simulans	fmtA_1	Class A beta-lactamase-related serine hydrolase	137	4947b_Sc_S63
felis	felis	fnbB	GRAM-POS-ANCHORING domain-containing protein	488	405D_S127
felis	felis	ftsK	hypothetical protein	261	6020a_S140,7515E_S188,6490a_S152,4927_A_S175,5157_B_S187,2943C_S186
simulans	simulans	gabD	NAD-dependent succinate-semialdehyde dehydrogenase	50	5884c_E_S49,3110C_S_S54
simulans	simulans	gabD	NAD-dependent succinate-semialdehyde dehydrogenase	50	6365c_X_S58,7681E
xylosus	xylosus	gabR_2	HTH-type transcriptional regulator NorG	554	4971_C_Sc_S87
pseudoxylosus	pseudoxylosus	gdhIV_2	Short chain dehydrogenase	35	6915B_E_S85,1670d_S_S89,7535J
pseudoxylosus	pseudoxylosus	gdhIV_2	Short chain dehydrogenase	1	6915B_E_S85
xylosus	xylosus	gfo_1	Gfo/Idh/MocA family oxidoreductase	324	6436a_X_S82,6915A
xylosus	xylosus	gfo_1	Gfo/Idh/MocA family oxidoreductase	311	6407e_E_S73
xylosus	xylosus	gfo_2	Gfo/Idh/MocA family oxidoreductase	458	3332B,4971_C_Sc_S87,6431d_X_S70,7336_2a_X_S71
felis	felis	gloB	persulfide dioxygenase-sulfurtransferase CstB	95	4602_AN3_S151
felis	felis	glpD	Glycerol-3-phosphate dehydrogenase	571	5161c_S104
felis	felis	gltA	Glutamate synthase large subunit	850	4602_AN3_S151
hominis	hominis	gltC	LysR family transcriptional regulator	56	3112_S178
xylosus	xylosus	gltP_1	L-cystine uptake protein TcyP	66	9622_19A,8144A
xylosus	pseudoxylosus	gltP_1	L-cystine uptake protein TcyP	113	6915B_E_S85,1670d_S_S89,7535J
xylosus	xylosus	gltP_1	L-cystine uptake protein TcyP	44	9622_19A,8144A
simulans	simulans	gltT_2	dicarboxylate/amino acid:cation symporter	71	3880A,2613E_Sc_S39
simulans	simulans	glxK	Glycerate kinase	59	3110C_S_S54
xylosus	xylosus	gntT_1	Gluconate permease	74	9760A_E_S86,6407e_E_S73
epidermidis	epidermidis	graS_1	histidine kinase GraS/ApsS	213	470A
felis	felis	group_10040	LacI family transcriptional regulator	105	405D_S127
epidermidis	pseudoxylosus	arsR	HTH arsR-type domain-containing protein	44	285_2B
capitis	hominis	arsR	HTH arsR-type domain-containing protein	44	4593c_S143,1824F,10252F_S190,3472A_S119,617A_S167
felis	felis	group_10087	hypothetical protein	221	5161c_S104
epidermidis	epidermidis	bioF	Aminotransferase, class II	62	283A,3321_A_S124,4947c,3807_A_S136
epidermidis	epidermidis	bioF	Aminotransferase, class II	62	470A
felis	felis	group_10094	DUF805 domain-containing protein	150	405D_S127
epidermidis	epidermidis	yfcC	ArcD-like protein	80	800A
felis	felis	group_10132	DUF523 domain-containing protein	40	281A_S174,405D_S127,7804B_S117,8806B_S130,8129C_S141
xylosus	xylosus	group_10197	3-beta hydroxysteroid dehydrogenase	84	9731B_E_S74,6167a
xylosus	xylosus	group_10230	SMC family ATPase	1360	9622-36B_X_S84,693_2B_S_S67,1072_2B
xylosus	xylosus	group_10233	Acyltransferase	71	9760A_E_S86
xylosus	xylosus	group_10233	Acyltransferase	229	9622-36B_X_S84,693_2B_S_S67,1072_2B
xylosus	xylosus	group_10244	Dynamin family protein	646	1625C_S_S77
xylosus	xylosus	group_10246	DUF1798 domain-containing protein	15	9622_19A,8144A
xylosus	xylosus	recJ	Single-stranded-DNA-specific exonuclease RecJ	481	4971_C_Sc_S87
xylosus	xylosus	group_10268	Cysteine desulfurase	531	4542_E_S_S90,7979D,6841E,7493_4A_Sc_S76,3685_B_S_S78,4487A_X_S81,7482d_X_S83,4971_C_Sc_S87
xylosus	xylosus	group_10272	Lactamase-B domain-containing protein	89	4542_E_S_S90,7979D,6841E,7493_4A_Sc_S76,3685_B_S_S78,4487A_X_S81,7482d_X_S83
xylosus	xylosus	group_10310	ATPase	47	6436a_X_S82,6915A
xylosus	xylosus	group_10320	Histidine racemase CntK	230	3332B,6436a_X_S82,9760A_E_S86,6915A,6431d_X_S70,6407e_E_S73
xylosus	xylosus	group_10348	Putative pyridoxal phosphate-dependent acyltransferase	303	9622-36B_X_S84,693_2B_S_S67,1072_2B
xylosus	xylosus	group_10350	Phosphohydrolase	304	3332B,6431d_X_S70,6407e_E_S73
xylosus	xylosus	group_10353	hypothetical protein	228	6265_7A,4970_G_Sc_S75
hominis	hominis	group_1036	Alpha-keto acid decarboxylase family protein	579	3585_A_S131
hominis	hominis	group_1036	Alpha-keto acid decarboxylase family protein	247	1706F,3112_S178
hominis	hominis	group_1036	Alpha-keto acid decarboxylase family protein	15	4593c_S143
xylosus	xylosus	group_10396	Histidine kinase	289	9622-36B_X_S84,693_2B_S_S67,1072_2B
xylosus	xylosus	group_10397	hypothetical protein	259	6265_7A,4970_G_Sc_S75,7336_2a_X_S71
xylosus	xylosus	group_10397	hypothetical protein	473	4971_C_Sc_S87
xylosus	xylosus	group_10398	hypothetical protein	692	3685_B_S_S78,7336_2a_X_S71
xylosus	xylosus	group_10400	6-carboxy-5,6,7,8-tetrahydropterin synthase	50	9622-36B_X_S84,693_2B_S_S67,1072_2B
xylosus	xylosus	group_10432	hypothetical protein	29	6265_7A,4970_G_Sc_S75,7047c_S_S79
xylosus	xylosus	group_10432	hypothetical protein	29	6436a_X_S82,6915A
epidermidis	epidermidis	group_10478	Putative DNA primase/helicase	100	1072_2E1_S159
felis	felis	group_10602	Lysostaphin	53	7407A_S176,8378A_S165
felis	felis	group_10616	tyrosine-type recombinase/integrase	521	8841A_S142
felis	felis	group_10649	Major capsid protein E	326	7515E_S188,4927_A_S175
felis	felis	group_10660	hypothetical protein	41	7515E_S188
xylosus	xylosus	group_1068	hypothetical protein	157	9760A_E_S86,6407e_E_S73
pseudoxylosus	pseudoxylosus	group_10684	hypothetical protein	51	5191_1A,285_2B
simulans	simulans	group_107	Replication protein	254	6161C,6365a_S_S55
warneri	epidermidis	group_10816	Antirepressor protein	71	4947c
pseudoxylosus	pseudoxylosus	group_1082	DedA family protein	296	10284A,3581D_S_S66
xylosus	xylosus	group_1092	ABC transporter ATP-binding protein	50	9622-36B_X_S84,6436a_X_S82,9760A_E_S86,693_2B_S_S67,6915A,1072_2B
hominis	hominis	group_10948	Acetylornithine deacetylase	384	3585_A_S131
pseudoxylosus	xylosus	nikA	Nickel ABC transporter, nickel/metallophore periplasmic binding protein	143	9622_19A,8144A
xylosus	pseudoxylosus	group_1096	NAD-dependent protein deacetylase	55	285_2B,10284A,5191_1A,3581D_S_S66
epidermidis	epidermidis	group_11000	minor capsid protein	91	2321_2a_S171
simulans	simulans	group_11032	CCA-adding enzyme	366	6161C,9496e,8931A_X_S60,9464C_E_S62
simulans	simulans	group_11038	Aminodeoxychorismate synthase component 1	645	2613E_Sc_S39
simulans	simulans	group_11041	PTS sugar transporter subunit IIA	592	7681E,6365c_X_S58,5884c_E_S49
simulans	simulans	cls	Cardiolipin synthase	564	7127_3e_X_S47
simulans	simulans	cls	Cardiolipin synthase	138	9759A,7493_3B_Sc_S64
xylosus	xylosus	group_1105	Site-specific DNA-methyltransferase (adenine-specific)	44	7482d_X_S83
xylosus	simulans	group_1105	Site-specific DNA-methyltransferase (adenine-specific)	210	3110C_S_S54
xylosus	equorum	group_1105	Site-specific DNA-methyltransferase (adenine-specific)	68	10300B_Sc_S15
xylosus	xylosus	group_1105	Site-specific DNA-methyltransferase (adenine-specific)	737	4542_E_S_S90,7979D
simulans	simulans	mutS	DNA mismatch repair protein MutS	319	3880A
simulans	simulans	mutS	DNA mismatch repair protein MutS	469	5884c_E_S49
simulans	simulans	group_11055	Response regulator ArlR	52	3880A
simulans	simulans	group_11055	Response regulator ArlR	52	7493_2d_Sc_S52,8901-1B_Sc_S41,6266c_X_S46
simulans	simulans	group_11059	Non-specific serine/threonine protein kinase	85	7127_3e_X_S47
simulans	simulans	thiO	Glycine oxidase	47	9322A_E_S50
simulans	simulans	thiO	Glycine oxidase	47	4947b_Sc_S63
simulans	simulans	thiF	Molybdopterin-synthase adenylyltransferase	390	7493_2d_Sc_S52,8901-1B_Sc_S41,6266c_X_S46,3880A
simulans	simulans	thiF	Molybdopterin-synthase adenylyltransferase	401	7127_3e_X_S47,2613E_Sc_S39
simulans	simulans	group_11071	Glycosyltransferase CsbB	134	7493_2d_Sc_S52,8901-1B_Sc_S41,6266c_X_S46
simulans	simulans	dhaK2,dhaK	Dihydroxyacetone kinase subunit DhaK	199	849B_X_S48,2405B,2947E_S_S42
simulans	simulans	group_11077	5,10-methylene-tetrahydrofolate dehydrogenase	88	5884c_E_S49
simulans	simulans	group_11085	DUF6056 domain-containing protein	260	7856_8A
simulans	simulans	group_11095	Phage portal protein, HK97 family	743	9567C_Sc_S53,2405B,2947E_S_S42
simulans	simulans	group_11099	ComF family protein	120	3880A
simulans	simulans	group_11113	DUF4352 domain-containing protein	2	2613E_Sc_S39
simulans	simulans	group_11116	Bacterial membrane protein YfhO	102	7127_3e_X_S47
simulans	simulans	group_11116	Bacterial membrane protein YfhO	860	7136c_X_S59,9567C_Sc_S53
simulans	simulans	group_11116	Bacterial membrane protein YfhO	398	9322A_E_S50
simulans	simulans	group_11116	Bacterial membrane protein YfhO	206	2613E_Sc_S39
simulans	simulans	group_11120	DUF4004 domain-containing protein	72	3880A
simulans	simulans	phnP	Lactamase-B domain-containing protein	76	9272C_S_S56,7270A
simulans	simulans	phnP	Lactamase-B domain-containing protein	70	3880A
simulans	simulans	phnP	Lactamase-B domain-containing protein	143	7127_3e_X_S47
simulans	simulans	adhP	Alcohol dehydrogenase	64	9322A_E_S50
simulans	simulans	group_11149	PAP2 family protein	38	7856_8A,7136c_X_S59,9567C_Sc_S53
simulans	simulans	group_11169	bPH-2 domain-containing protein	112	7136c_X_S59,9567C_Sc_S53
simulans	simulans	group_11181	Zinc-type alcohol dehydrogenase-like protein	50	3110C_S_S54
simulans	simulans	rnhC	Ribonuclease HIII	307	7493_2d_Sc_S52,8901-1B_Sc_S41,6266c_X_S46
epidermidis	warneri	group_1120	YSIRK signal domain/LPXTG anchor domain surface protein	1344	1706E,10314b
warneri	warneri	group_1120	YSIRK signal domain/LPXTG anchor domain surface protein	681	8717_2B
simulans	simulans	group_11206	hypothetical protein	113	9759A,7493_3B_Sc_S64
simulans	simulans	group_11206	hypothetical protein	57	9322A_E_S50
simulans	simulans	group_11212	Oxidoreductase, short chain dehydrogenase/reductase family protein	39	7493_2d_Sc_S52,8901-1B_Sc_S41,6266c_X_S46
simulans	simulans	chrA	Chromate efflux transporter	422	6365c_X_S58,9759A,7493_3B_Sc_S64,7681E
simulans	simulans	group_11226	Phosphohydrolase	85	9322A_E_S50
simulans	simulans	group_11226	Phosphohydrolase	42	7856_8A,5884c_E_S49,3110C_S_S54
simulans	simulans	group_11246	Assimilatory sulfite reductase (NADPH) flavoprotein subunit	336	9272C_S_S56,7136c_X_S59,9567C_Sc_S53,7270A
simulans	simulans	group_11246	Assimilatory sulfite reductase (NADPH) flavoprotein subunit	231	5884c_E_S49
felis	felis	group_1125	hypothetical protein	301	4602_AN3_S151
felis	felis	group_1125	hypothetical protein	228	4602_AN3_S151
simulans	simulans	group_11255	GIY-YIG domain-containing protein	365	26D,8681F_S_S44,6179_2D_S_S43,6365a_S_S55,9322A_E_S50,8129E_E_S38
simulans	simulans	group_11256	Mutator family transposase	102	7127_3e_X_S47
simulans	simulans	group_11256	Mutator family transposase	240	7856_8A
simulans	simulans	group_11256	Mutator family transposase	92	4947b_Sc_S63
simulans	simulans	group_11256	Mutator family transposase	92	7856_8A
simulans	simulans	group_11260	hypothetical protein	272	6365c_X_S58
simulans	simulans	group_11263	hypothetical protein	155	9759A,7493_3B_Sc_S64,7127_3e_X_S47,2613E_Sc_S39
simulans	simulans	group_11281	ERF family protein	74	6365a_S_S55
simulans	simulans	group_11294	site-specific integrase	413	4947b_Sc_S63
simulans	simulans	group_11308	Nuclease SbcCD subunit C	179	5884c_E_S49
simulans	simulans	group_11308	Nuclease SbcCD subunit C	575	3110C_S_S54
simulans	simulans	group_11308	Nuclease SbcCD subunit C	204	9759A,7493_3B_Sc_S64
simulans	simulans	group_11308	Nuclease SbcCD subunit C	115	9759A,7493_3B_Sc_S64
simulans	simulans	group_11308	Nuclease SbcCD subunit C	248	3880A,2613E_Sc_S39
simulans	simulans	group_11314	DNA polymerase family B	558	8681F_S_S44,8129E_E_S38
epidermidis	epidermidis	group_11356	Resolvase, N-terminal domain protein	128	2712_A_S183
xylosus	xylosus	group_1139	HAD family hydrolase	109	6265_7A,4970_G_Sc_S75,7047c_S_S79
felis	felis	group_11411	Glycoside hydrolase	733	4602_AN3_S151
xylosus	xylosus	group_1155	DUF1958 domain-containing protein	25	9622-36B_X_S84,693_2B_S_S67,1072_2B
xylosus	xylosus	group_1155	DUF1958 domain-containing protein	223	6725C,9758A_S_S80
simulans	simulans	group_116	Staphylococcus aureus surface protein A	771	5884c_E_S49
simulans	simulans	group_116	Staphylococcus aureus surface protein A	698	3110C_S_S54
xylosus	xylosus	group_1168	Alpha/beta hydrolase	341	3332B,6431d_X_S70
capitis	capitis	citT	Na(+)/dicarboxylate symporter	129	6489e_S122,6490b_S148
xylosus	xylosus	cstA	persulfide response sulfurtransferase CstA	196	9731B_E_S74,6167a
simulans	simulans	group_11947	Prim-Pol domain-containing protein	318	4947b_Sc_S63
felis	felis	group_1197	ATPase	202	5161c_S104
xylosus	xylosus	group_1198	UvrABC system protein A	920	9731B_E_S74,3685_B_S_S78,6167a,7336_2a_X_S71
chromogenes	chromogenes	group_12	IS6 family transposase	124	6942B
chromogenes	chromogenes	group_12081	Alanine racemase	174	7138a_S169,7129_2d_S157
simulans	simulans	group_1212	hypothetical protein	170	26D,8681F_S_S44,6179_2D_S_S43,6365a_S_S55,9322A_E_S50,8129E_E_S38
simulans	simulans	group_1216	Serine protease SplF	159	9322A_E_S50
chromogenes	chromogenes	group_12163	Phosphoribosylaminoimidazole-succinocarboxamide synthase	166	5191_2A,6942B,3113-1A_S97_1_output
simulans	simulans	group_1217	Immunodominant staphylococcal antigen A	609	2405B,2947E_S_S42
simulans	simulans	group_1217	Immunodominant staphylococcal antigen A	1139	849B_X_S48,6365c_X_S58,7681E
simulans	chromogenes	group_1220	phage tail tape measure protein	222	5553_1A
chromogenes	agnetis	smpB	SsrA-binding protein	41	7336_29A_S105
simulans	simulans	group_1230	UDP-N-acetylmuramoyl-tripeptide--D-alanyl-D-alanine ligase	295	5884c_E_S49,3110C_S_S54
simulans	simulans	group_1230	UDP-N-acetylmuramoyl-tripeptide--D-alanyl-D-alanine ligase	1158	26D,6365c_X_S58,4947b_Sc_S63,6179_2D_S_S43,7493_2d_Sc_S52,8901-1B_Sc_S41,6266c_X_S46,7681E
chromogenes	chromogenes	group_12310	putative membrane transporter protein	127	5191_2A,6942B
simulans	simulans	group_1233	Putative sulfoacetate transporter SauU	88	4947b_Sc_S63
simulans	simulans	group_1236	Acetyltransferase, GNAT family	44	849B_X_S48,2405B,2947E_S_S42
chromogenes	hominis	group_12365	Anaerobic ribonucleoside-triphosphate reductase	302	5969_8a_X_S10
chromogenes	chromogenes	group_12365	Anaerobic ribonucleoside-triphosphate reductase	551	5960a_S145
chromogenes	chromogenes	group_12365	Anaerobic ribonucleoside-triphosphate reductase	3	5553_1A
chromogenes	chromogenes	group_12366	5'-nucleotidase, lipoprotein e(P4) family	170	5198_A_S121
chromogenes	chromogenes	group_12367	N-acetylglucosamine-6-phosphate deacetylase	341	3113-1A_S97_1_output,5198_A_S121
simulans	simulans	group_1239	SdpI family protein	63	7127_3e_X_S47
simulans	simulans	group_1239	SdpI family protein	75	7136c_X_S59
chromogenes	chromogenes	group_12416	NAD(P)/FAD-dependent oxidoreductase	284	7536_2A_S98
chromogenes	chromogenes	group_12416	NAD(P)/FAD-dependent oxidoreductase	935	7536_2A_S98
chromogenes	chromogenes	group_12416	NAD(P)/FAD-dependent oxidoreductase	164	7536_2A_S98
simulans	simulans	group_1247	Peptidase C51 domain-containing protein	184	7856_8A,6365c_X_S58
agnetis	chromogenes	group_12473	Pyruvate, phosphate dikinase	246	7138a_S169,7129_2d_S157
simulans	simulans	group_1248	AP endonuclease, family 2	205	2613E_Sc_S39,4947b_Sc_S63,849B_X_S48,9759A,2405B,7493_3B_Sc_S64,2947E_S_S42
simulans	simulans	group_1248	AP endonuclease, family 2	184	9322A_E_S50,9272C_S_S56,7270A
chromogenes	chromogenes	group_12543	Lysine decarboxylase	80	7138a_S169,7129_2d_S157
simulans	simulans	group_1261	DUF523 domain-containing protein	61	2613E_Sc_S39
simulans	simulans	group_1261	DUF523 domain-containing protein	61	2947E_S_S42,849B_X_S48,9759A,2405B,7493_3B_Sc_S64,3110C_S_S54
simulans	simulans	group_1262	hypothetical protein	280	2613E_Sc_S39
felis	felis	group_12643	Phage tail protein	249	8841A_S142
delphini	delphini	group_12710	CarD family transcriptional regulator	219	9211B_S123
delphini	delphini	group_12718	YagU family protein	185	9211B_S123
simulans	simulans	group_1272	hypothetical protein	207	7493_2d_Sc_S52,9322A_E_S50,4947b_Sc_S63,6365c_X_S58,7856_8A
simulans	simulans	group_1275	Terminase-6 domain-containing protein	286	26D,6179_2D_S_S43
delphini	delphini	trpS	Tryptophan--tRNA ligase	62	66A_S182
simulans	simulans	group_1276	Phage minor capsid protein 2	357	6365a_S_S55
delphini	delphini	group_12788	Siderophore biosynthesis protein SbnE	218	66A_S182
delphini	delphini	valS	Valine--tRNA ligase	117	9211B_S123
delphini	delphini	valS	Valine--tRNA ligase	170	66A_S182
delphini	delphini	valS	Valine--tRNA ligase	51	4052B_S146,9601B_S135
delphini	delphini	group_12841	Putative monooxygenase	102	9211B_S123
delphini	delphini	group_12880	tRNA(Met) cytidine acetate ligase	117	66A_S182
delphini	delphini	metK	S-adenosylmethionine synthase	36	66A_S182
simulans	simulans	group_1291	hypothetical protein	47	8681F_S_S44,7136c_X_S59,3110C_S_S54
delphini	delphini	group_12944	DUF2812 domain-containing protein	147	9211B_S123
delphini	delphini	group_13001	HTH-type transcriptional regulator	28	9211B_S123
delphini	delphini	group_13005	Nickel/cobalt efflux system	57	66A_S182
delphini	delphini	group_13025	ATP-dependent carboxylate-amine ligase domain protein	20	66A_S182,9211B_S123
delphini	delphini	group_13036	Proline iminopeptidase	192	9211B_S123
delphini	delphini	group_13066	putative nitrate transporter NarT	10	9211B_S123
delphini	delphini	group_13078	Transcriptional regulator	89	7553C_S111
chromogenes	chromogenes	group_1308	Endodeoxyribonuclease RusA	112	5191_2A,6942B
delphini	delphini	group_13087	Oligopeptide ABC transporter oligopeptide-binding protein	860	9211B_S123
delphini	delphini	group_13091	PTS system mannose/fructose/sorbose family transporter subunit IID	44	9211B_S123
agnetis	agnetis	group_13246	PTS ascorbate transporter subunit IIC	206	4727_3A_S125
chromogenes	chromogenes	group_13407	Single-stranded DNA-binding protein	95	5960a_S145
chromogenes	chromogenes	group_13407	Single-stranded DNA-binding protein	93	5960a_S145
simulans	simulans	group_13456	hypothetical protein	174	7136c_X_S59
simulans	simulans	group_13458	hypothetical protein	111	849B_X_S48
equorum	equorum	group_1358	hypothetical protein	111	10300B_Sc_S15
xylosus	xylosus	group_136	YSIRK-signal domain-containing protein	3872	7336_2a_X_S71,9731B_E_S74
xylosus	xylosus	group_136	YSIRK-signal domain-containing protein	525	9760A_E_S86
xylosus	xylosus	group_136	YSIRK-signal domain-containing protein	1254	9760A_E_S86
xylosus	xylosus	group_136	YSIRK-signal domain-containing protein	625	9731B_E_S74
xylosus	xylosus	group_136	YSIRK-signal domain-containing protein	835	6167a,9760A_E_S86
chromogenes	chromogenes	group_13632	phage holin	100	5553_1A
simulans	simulans	group_137	LPXTG cell wall anchor domain-containing protein	222	2613E_Sc_S39
simulans	simulans	group_137	LPXTG cell wall anchor domain-containing protein	171	9759A,7493_3B_Sc_S64
simulans	simulans	group_137	LPXTG cell wall anchor domain-containing protein	412	3110C_S_S54
simulans	simulans	group_137	LPXTG cell wall anchor domain-containing protein	219	9759A,7493_3B_Sc_S64
simulans	simulans	group_137	LPXTG cell wall anchor domain-containing protein	216	9759A,7493_3B_Sc_S64
simulans	simulans	group_137	LPXTG cell wall anchor domain-containing protein	369	9759A,7493_3B_Sc_S64
simulans	simulans	group_137	LPXTG cell wall anchor domain-containing protein	242	9759A,7493_3B_Sc_S64
simulans	simulans	group_137	LPXTG cell wall anchor domain-containing protein	357	2613E_Sc_S39
simulans	simulans	group_13727	hypothetical protein	28	9322A_E_S50
epidermidis	epidermidis	group_1438	Putative nucleic acid binding OB-fold tRNA /helicase-type	236	2712_A_S183,3880B,1072_2E1_S159
epidermidis	epidermidis	group_1439	Lipoprotein	8	10252E_S147
epidermidis	epidermidis	feoB	Conserved domain protein	53	3321_A_S124,3807_A_S136
epidermidis	epidermidis	feoB	Conserved domain protein	119	10252E_S147
epidermidis	epidermidis	group_1443	putative ATPase of the ABC class	68	8406_4A,2321_2a_S171,4371A,5383b,7840E_S113
epidermidis	epidermidis	azlC	Amino acid permease	259	2929A
epidermidis	epidermidis	group_1465	DUF2817 domain-containing protein	431	10252E_S147
epidermidis	capitis	group_1465	DUF2817 domain-containing protein	203	6489e_S122
epidermidis	epidermidis	group_1465	DUF2817 domain-containing protein	378	10252E_S147
epidermidis	epidermidis	group_1480	hypothetical protein	114	4088_3C,2870_C_S112
hominis	hominis	group_1499	NDxxF motif lipoprotein	239	7840C_S191,7617A_S179
capitis	hominis	arsB	arsenite efflux transporter membrane subunit ArsB	89	5969_8a_X_S10
epidermidis	hominis	arsB	arsenite efflux transporter membrane subunit ArsB	131	3112_S178
epidermidis	hominis	arsB	arsenite efflux transporter membrane subunit ArsB	193	3112_S178
epidermidis	hominis	arsB	arsenite efflux transporter membrane subunit ArsB	56	5969_8a_X_S10
hominis	hominis	group_1505	HTH-56 domain-containing protein	154	3112_S178
pseudoxylosus	xylosus	group_1541	EamA family transporter	313	4542_E_S_S90,7979D,6841E,7493_4A_Sc_S76,3685_B_S_S78,4487A_X_S81,7482d_X_S83
pseudoxylosus	xylosus	gltS	Sodium/glutamate symporter	105	9622_19A
epidermidis	hominis	group_157	Replication protein	183	3112_S178
xylosus	xylosus	group_1575	DUF21 domain-containing protein	159	1625C_S_S77
xylosus	xylosus	group_158	Replication initiator protein	50	8144A
equorum	xylosus	group_159	Replication initiator protein	262	3685_B_S_S78
equorum	pseudoxylosus	group_159	Replication initiator protein	262	5191_1A
warneri	warneri	group_1600	Putative LPXTG cell wall-anchored protein	1782	8717_2B
equorum	equorum	group_16107	Peptidase U32	210	7677b_S_S8
felis	felis	group_1616	Sensor histidine kinase	463	5161c_S104
felis	felis	group_1616	Sensor histidine kinase	62	1405b_S102
equorum	equorum	group_16230	Glycine betaine transporter BetL	409	7677b_S_S8
equorum	equorum	group_16278	Choline transporter	423	10300B_Sc_S15
simulans	simulans	group_163	hypothetical protein	260	2613E_Sc_S39
simulans	simulans	group_163	hypothetical protein	246	7856_8A
equorum	equorum	carB	Carbamoyl-phosphate synthase large chain	391	7137_1C
equorum	equorum	argH	Argininosuccinate lyase	92	7137_1C
equorum	equorum	group_16602	Ribonuclease R	453	7677b_S_S8,6294e_Sc_S4,584_4C_S_S7
equorum	equorum	hisC	Histidinol-phosphate aminotransferase	316	7137_1C
xylosus	xylosus	group_1674	CHAP domain-containing protein	59	6436a_X_S82
equorum	equorum	group_16937	Teichoic acid biosynthesis protein F	470	7137_1C
equorum	equorum	group_16978	Alpha/beta hydrolase	43	6294e_Sc_S4,7677b_S_S8
equorum	equorum	ppx	Exopolyphosphatase	341	2315-3A_S_S6
equorum	equorum	group_17019	Fusaric acid resistance protein-like	35	10300B_Sc_S15
equorum	equorum	group_17043	C4-dicarboxylate anaerobic carrier	352	6294e_Sc_S4
xylosus	xylosus	group_1705	3-methyl-2-oxobutanoate hydroxymethyltransferase	174	6725C,9758A_S_S80
xylosus	xylosus	group_1708	Staphylopine biosynthesis dehydrogenase	83	6407e_E_S73
epidermidis	epidermidis	group_171	hypothetical protein	446	2712_A_S183
epidermidis	epidermidis	group_171	hypothetical protein	43	5157A
epidermidis	epidermidis	group_171	hypothetical protein	93	4371A
epidermidis	epidermidis	group_171	hypothetical protein	197	4371A
epidermidis	epidermidis	group_171	hypothetical protein	1225	8406_4A
epidermidis	epidermidis	group_171	hypothetical protein	446	4371A
epidermidis	epidermidis	group_171	hypothetical protein	65	6101a_S160
epidermidis	epidermidis	group_171	hypothetical protein	312	4371A
epidermidis	epidermidis	group_171	hypothetical protein	776	6101a_S160
epidermidis	epidermidis	group_171	hypothetical protein	125	800A
epidermidis	epidermidis	group_171	hypothetical protein	62	2795-1B_S100_1_output
epidermidis	epidermidis	group_171	hypothetical protein	1169	5157A
equorum	equorum	ppdK	Pyruvate, phosphate dikinase	1054	4784f
equorum	equorum	group_17140	2-keto-3-deoxygluconate permease	315	6294e_Sc_S4
equorum	equorum	group_17150	Oxidored-FMN domain-containing protein	344	584_4C_S_S7
equorum	equorum	panC	Pantothenate synthetase	151	584_4C_S_S7
equorum	equorum	group_17213	IucA / IucC family	349	8603a_Sc_S5
equorum	equorum	group_17226	Sodium:pantothenate symporter	505	6294e_Sc_S4,7137_1C
xylosus	xylosus	group_1723	Yip1 domain-containing protein	166	9622-36B_X_S84,7047c_S_S79,6725C,693_2B_S_S67,9758A_S_S80,1072_2B
simulans	simulans	group_173	hypothetical protein	555	4947b_Sc_S63
simulans	simulans	group_173	hypothetical protein	15	5884c_E_S49
xylosus	xylosus	group_1730	ATP-binding cassette domain-containing protein	39	3685_B_S_S78
equorum	equorum	sat	Sulfate adenylyltransferase	167	10300B_Sc_S15
xylosus	xylosus	group_1733	Accessory gene regulator protein B	39	7521A,7553B_Sc_S88,7336_2a_X_S71
chromogenes	xylosus	arsC	thioredoxin-dependent arsenate reductase	33	3332B,6431d_X_S70
chromogenes	simulans	arsC	thioredoxin-dependent arsenate reductase	33	5884c_E_S49
xylosus	xylosus	group_1737	DUF2200 domain-containing protein	69	8144A
felis	felis	group_1751	PA2c domain-containing protein	162	1405b_S102
epidermidis	epidermidis	group_17631	Tail protein	154	4947c
epidermidis	epidermidis	metP	ABC transmembrane type-1 domain-containing protein	42	470A,2929A
epidermidis	epidermidis	rnr	Ribonuclease R	762	3472B
epidermidis	epidermidis	pitA	Inorganic phosphate transporter	208	2795-1B_S100_1_output
epidermidis	epidermidis	group_17748	hypothetical protein	66	2712_A_S183
epidermidis	epidermidis	argS	Arginine--tRNA ligase	457	4088_3C,2870_C_S112
epidermidis	epidermidis	argS	Arginine--tRNA ligase	457	3880B
epidermidis	epidermidis	eRG12	Phosphomevalonate kinase	131	8406_4A,470A,3321_A_S124,2321_2a_S171,4371A,3807_A_S136,5383b,3880B,7840E_S113,6121b_S172
epidermidis	epidermidis	odhA	2-oxoglutarate dehydrogenase E1 component	356	2795-1B_S100_1_output
epidermidis	epidermidis	yoqJ	UPF0398 protein SERP1017	127	3472B
epidermidis	epidermidis	mrcB	Penicillin-insensitive transglycosylase	320	9306A_S137,800A
epidermidis	epidermidis	walK	Sensor protein kinase WalK	145	6101a_S160
simulans	agnetis	group_1794	terminase small subunit	175	6361e_S103
simulans	chromogenes	group_1794	terminase small subunit	175	7138a_S169,7129_2d_S157
felis	chromogenes	group_1794	terminase small subunit	34	7138a_S169,7129_2d_S157
epidermidis	epidermidis	ftsK	Cell division protein FtsK	248	6101a_S160
hominis	hominis	group_1795	Capsule biosynthesis protein CapA	426	3112_S178
hominis	hominis	group_1795	Capsule biosynthesis protein CapA	201	3585_A_S131
epidermidis	epidermidis	polX	DNA-directed DNA polymerase	135	470A,9532A
epidermidis	epidermidis	polX	DNA-directed DNA polymerase	91	2712_A_S183
xylosus	epidermidis	group_1800	GIY-YIG domain-containing protein	233	5157A
epidermidis	epidermidis	ylqF	Ribosome biogenesis GTPase A	19	6101a_S160,470A,5157A
epidermidis	epidermidis	guaC	GMP reductase	62	2795-1B_S100_1_output
epidermidis	epidermidis	tkt	Transketolase	335	800A
simulans	simulans	dprA	DNA-protecting protein DprA	206	9759A,7856_8A,7493_3B_Sc_S64,2613E_Sc_S39
epidermidis	epidermidis	alsT	Amino acid carrier protein	172	3472B
epidermidis	epidermidis	group_18079	hypothetical protein	52	470A,5157A,2712_A_S183,4947c,2929A,283A
epidermidis	epidermidis	nhaP	Transporter, CPA2 family	1071	800A
epidermidis	epidermidis	fbp	Fructose-1,6-bisphosphatase class 3	164	10252E_S147
epidermidis	epidermidis	yccC	Membrane protein, putative	401	9306A_S137
epidermidis	epidermidis	yccC	Membrane protein, putative	139	8406_4A,3321_A_S124,9532A,2321_2a_S171,4371A,3807_A_S136,5383b,3880B,7840E_S113,1072_2E1_S159
epidermidis	epidermidis	xylB,gntK	Gluconokinase	345	5157A
epidermidis	epidermidis	xylB,gntK	Gluconokinase	272	2712_A_S183
epidermidis	epidermidis	ppk	Polyphosphate kinase	620	3472B,800A
epidermidis	epidermidis	narK	NarK/NasA family nitrate transporter	57	2712_A_S183
simulans	simulans	group_1814	hypothetical protein	51	849B_X_S48,2405B,2947E_S_S42
epidermidis	epidermidis	argD	Aminotransferase, class III	100	9306A_S137
simulans	simulans	group_1817	Acetylglutamate kinase	21	3110C_S_S54
simulans	simulans	group_1817	Acetylglutamate kinase	34	26D,8681F_S_S44,6179_2D_S_S43,6365a_S_S55,9322A_E_S50,8129E_E_S38
epidermidis	epidermidis	cysJ	Sulfite reductase (NADPH) flavoprotein alpha-component	483	9306A_S137
epidermidis	epidermidis	group_18180	hypothetical protein	34	9532A
epidermidis	epidermidis	dusA	tRNA-dihydrouridine synthase	59	5157A
epidermidis	epidermidis	uhpC	Sugar phosphate antiporter	296	2795-1B_S100_1_output,6121b_S172
epidermidis	epidermidis	uhpC	Sugar phosphate antiporter	557	470A
epidermidis	epidermidis	rlmH	Ribosomal RNA large subunit methyltransferase H	89	470A
epidermidis	epidermidis	yycI	YycI domain-containing protein	84	6101a_S160,6121b_S172
simulans	simulans	group_1825	hypothetical protein	331	9759A,4947b_Sc_S63,7493_3B_Sc_S64,9322A_E_S50,7127_3e_X_S47,9272C_S_S56,7270A
simulans	simulans	group_1825	hypothetical protein	15	5884c_E_S49,3110C_S_S54
simulans	simulans	group_1825	hypothetical protein	380	2613E_Sc_S39
simulans	simulans	group_1825	hypothetical protein	147	7136c_X_S59,9567C_Sc_S53
simulans	simulans	group_1825	hypothetical protein	20	4947b_Sc_S63,9322A_E_S50,9272C_S_S56,7270A
simulans	simulans	group_1826	Carboxylic ester hydrolase	431	3880A
simulans	simulans	group_1826	Carboxylic ester hydrolase	173	6365c_X_S58
simulans	simulans	group_1826	Carboxylic ester hydrolase	279	849B_X_S48,2405B,2947E_S_S42
epidermidis	epidermidis	ahpF	Alkyl hydroperoxide reductase subunit F	94	3880B
simulans	simulans	group_1828	Acetylornithine deacetylase	117	6365a_S_S55
epidermidis	epidermidis	gmpC	dipeptide ABC transporter glycylmethionine-binding lipoprotein	192	2712_A_S183
hominis	hominis	group_183	DUF960 domain-containing protein	61	3112_S178
simulans	simulans	group_1835	Energy-coupling factor transporter transmembrane protein EcfT	61	9272C_S_S56
simulans	simulans	group_1835	Energy-coupling factor transporter transmembrane protein EcfT	85	6365c_X_S58,7681E
simulans	simulans	group_1835	Energy-coupling factor transporter transmembrane protein EcfT	85	4947b_Sc_S63,7856_8A
simulans	simulans	group_1835	Energy-coupling factor transporter transmembrane protein EcfT	85	3880A,6161C,9496e,7127_3e_X_S47,8931A_X_S60,9464C_E_S62
hominis	epidermidis	uvrA	Daunorubicin resistance protein DrrC, putative	702	6101a_S160,2795-1B_S100_1_output,9306A_S137
epidermidis	epidermidis	dppC	Oligopeptide ABC transporter, permease protein	176	2795-1B_S100_1_output,10252E_S147
simulans	simulans	group_1838	hypothetical protein	326	9759A,7493_3B_Sc_S64
simulans	simulans	group_1838	hypothetical protein	491	4947b_Sc_S63
simulans	simulans	group_1838	hypothetical protein	574	2613E_Sc_S39
epidermidis	epidermidis	group_18411	DUF2479 domain-containing protein	210	2795-1B_S100_1_output
epidermidis	epidermidis	sacC	Sucrose-6-phosphate hydrolase	544	800A
epidermidis	epidermidis	sacC	Sucrose-6-phosphate hydrolase	203	3880B,1072_2E1_S159
epidermidis	epidermidis	ligA	DNA ligase	658	800A
epidermidis	epidermidis	ygaE	DUF939 domain-containing protein	222	2795-1B_S100_1_output,10252E_S147
simulans	simulans	group_1850	MMPL family protein	217	9759A,7493_3B_Sc_S64
simulans	simulans	group_1850	MMPL family protein	821	4947b_Sc_S63
simulans	simulans	group_1850	MMPL family protein	155	9272C_S_S56,2613E_Sc_S39,7270A
simulans	simulans	group_1850	MMPL family protein	35	9272C_S_S56,7270A
simulans	simulans	group_1850	MMPL family protein	98	26D,8681F_S_S44,6179_2D_S_S43,6365a_S_S55,8129E_E_S38
simulans	simulans	group_1850	MMPL family protein	226	6266c_X_S46,7856_8A,7493_2d_Sc_S52,8901-1B_Sc_S41
epidermidis	epidermidis	ilvB	Pyruvate oxidase	620	5157A
epidermidis	epidermidis	lysS	Lysine--tRNA ligase	257	3880B
epidermidis	epidermidis	hflB	ATP-dependent zinc metalloprotease FtsH	804	3880B
epidermidis	epidermidis	trmN6	MTS domain-containing protein	194	3880B
simulans	simulans	group_1860	YqaJ viral recombinase family protein	67	4947b_Sc_S63
simulans	simulans	group_1860	YqaJ viral recombinase family protein	33	9322A_E_S50
hominis	hominis	narK	NarK/NasA family nitrate transporter	389	10252F_S190,617A_S167
hominis	hominis	nreB	nitrate respiration regulation sensor histidine kinase NreB	346	10252F_S190,617A_S167
hominis	hominis	narG	Nitrate reductase (quinone)	1059	3112_S178
hominis	hominis	gntT	Gluconate permease	155	5969_8a_X_S10,1824F
hominis	hominis	fbp2	Fructose-1,6-bisphosphatase class 3	609	3472A_S119
hominis	hominis	group_18695	PTS sugar transporter subunit IIC	36	4593c_S143
hominis	hominis	group_18700	Esterase	195	4593c_S143
hominis	hominis	group_18712	SDR family NAD(P)-dependent oxidoreductase	182	4593c_S143,3472A_S119
hominis	hominis	cadA	Copper-exporting P-type ATPase	455	3472A_S119
hominis	hominis	pyrD	DHOdehase	202	4593c_S143,3472A_S119
hominis	hominis	group_18750	YhgE/Pip domain-containing protein	262	3472A_S119
hominis	hominis	phnE	Phosphonate ABC transporter, permease protein PhnE	356	3472A_S119
hominis	hominis	phnC	Phosphonates import ATP-binding protein PhnC	259	7840C_S191,7617A_S179,3585_A_S131
hominis	hominis	ureC	Urease subunit alpha	605	3472A_S119
hominis	hominis	ureC	Urease subunit alpha	91	7840C_S191,7617A_S179
hominis	hominis	acoB	Transketolase, pyridine binding domain protein	39	3112_S178
hominis	hominis	lpdA	Dihydrolipoyl dehydrogenase	129	3112_S178,1706F
hominis	hominis	panB	3-methyl-2-oxobutanoate hydroxymethyltransferase	59	1706F
hominis	hominis	group_18820	YycI domain-containing protein	317	3585_A_S131
hominis	hominis	gTP1	redox-regulated ATPase YchF	415	10252F_S190,617A_S167
hominis	hominis	tcyP	L-cystine transporter	385	3112_S178
hominis	hominis	tcyP	L-cystine transporter	354	4593c_S143
hominis	hominis	hflX	GTPase HflX	455	7840C_S191,7617A_S179,3585_A_S131
hominis	hominis	group_18950	Bacterial membrane protein YfhO	331	3472A_S119
hominis	hominis	group_18964	DAK2 domain-containing protein	475	1706F
chromogenes	chromogenes	group_1898	SidA/IucD/PvdA family monooxygenase	125	5198_A_S121,3113-1A_S97_1_output
hominis	hominis	ileS	Isoleucine--tRNA ligase	32	3585_A_S131
hominis	hominis	group_19006	Endonuclease MutS2	806	10252F_S190,617A_S167
chromogenes	chromogenes	group_1905	ABC transporter permease	340	3113-1A_S97_1_output
chromogenes	chromogenes	group_1908	NAD(P)-binding protein	129	5960a_S145,5553_1A
hominis	hominis	addA	ATP-dependent helicase/nuclease subunit A	1579	7840C_S191,7617A_S179
chromogenes	chromogenes	group_1912	Alpha-keto acid decarboxylase family protein	176	5191_2A,6942B,3113-1A_S97_1_output,5198_A_S121
hominis	hominis	group_19124	Methionine-binding lipoprotein MetQ	140	5969_8a_X_S10,1824F
hominis	hominis	yvaK	Hydrolase-4 domain-containing protein	319	3112_S178
hominis	hominis	uvrA	UvrABC system protein A	982	3472A_S119
hominis	hominis	uvrB	UvrABC system protein B	635	7617A_S179,3585_A_S131
hominis	hominis	argS	Arginine--tRNA ligase	407	1706F,7840C_S191,3585_A_S131
hominis	hominis	mvk	Mevalonate kinase	273	7840C_S191,3585_A_S131
hominis	hominis	group_19237	Amino acid permease	511	1706F
simulans	simulans	group_1924	Methylase-S domain-containing protein	238	6365c_X_S58,7681E
hominis	hominis	hemL2	Glutamate-1-semialdehyde 2,1-aminomutase 2	348	1706F
hominis	hominis	secF,secD	Multifunctional fusion protein	832	3112_S178
hominis	hominis	group_19308	ATP-dependent RecD-like DNA helicase	1039	10252F_S190,617A_S167
hominis	hominis	alaS	Alanine--tRNA ligase	681	4593c_S143,3472A_S119
hominis	hominis	udk	Uridine kinase	274	10252F_S190,617A_S167
hominis	hominis	accC	Acetyl-CoA carboxylase biotin carboxylase subunit	158	3585_A_S131
hominis	hominis	group_19341	putative endonuclease 4	91	1706F
hominis	hominis	aroC	Chorismate synthase	387	10252F_S190,617A_S167
hominis	hominis	mqo	putative malate:quinone oxidoreductase	183	3585_A_S131
hominis	hominis	mqo	putative malate:quinone oxidoreductase	277	3585_A_S131
hominis	hominis	NA	NA	169	7840C_S191
hominis	hominis	murA	UDP-N-acetylglucosamine 1-carboxyvinyltransferase	448	3472A_S119
hominis	hominis	glmS	Glutamine--fructose-6-phosphate aminotransferase [isomerizing]	602	1706F
hominis	hominis	cysS	Cysteine--tRNA ligase	204	4593c_S143
simulans	simulans	group_197	hypothetical protein	2217	7856_8A
simulans	simulans	group_197	hypothetical protein	151	26D,8681F_S_S44,6179_2D_S_S43,6365a_S_S55,8129E_E_S38
hominis	hominis	group_19715	16S rRNA (adenine(1518)-N(6)/adenine(1519)-N(6))- dimethyltransferase RsmA	220	1706F
xylosus	xylosus	tig	Trigger factor	236	7336_2a_X_S71
xylosus	xylosus	dnaK	Chaperone protein DnaK	131	1625C_S_S77
pseudoxylosus	xylosus	group_19898	DNA topoisomerase 4 subunit B	304	1625C_S_S77
xylosus	xylosus	polC	DNA polymerase III PolC-type	1352	4542_E_S_S90,7979D,6841E,7493_4A_Sc_S76,4487A_X_S81,7482d_X_S83
xylosus	xylosus	trmFO	Methylenetetrahydrofolate--tRNA-(uracil-5-)-methyltransferase TrmFO	168	4542_E_S_S90,7979D,6841E,9731B_E_S74,7493_4A_Sc_S76,4487A_X_S81,7482d_X_S83,4971_C_Sc_S87,6167a
xylosus	xylosus	purF	Amidophosphoribosyltransferase	692	4542_E_S_S90,7979D,6841E,7493_4A_Sc_S76,4487A_X_S81,7482d_X_S83,4542_E_S_S90,7979D,6841E,7493_4A_Sc_S76,4487A_X_S81
xylosus	xylosus	group_20207	Putative hemin transport system permease protein HrtB	11	6407e_E_S73
xylosus	xylosus	group_20207	Putative hemin transport system permease protein HrtB	149	1625C_S_S77,3332B,6436a_X_S82,6915A,6431d_X_S70
xylosus	xylosus	group_20207	Putative hemin transport system permease protein HrtB	64	9760A_E_S86
pseudoxylosus	xylosus	group_20207	Putative hemin transport system permease protein HrtB	20	6407e_E_S73
xylosus	xylosus	group_20207	Putative hemin transport system permease protein HrtB	14	9760A_E_S86
xylosus	xylosus	group_20272	DNA gyrase subunit B	662	1625C_S_S77,9622_19A
pseudoxylosus	xylosus	nreC	nitrate respiration regulation response regulator NreC	72	7047c_S_S79,6725C,9758A_S_S80,7521A,7553B_Sc_S88
epidermidis	epidermidis	group_2107	N-acetylmuramoyl-L-alanine amidase	362	283A
simulans	epidermidis	group_2110	Putative portal protein	53	470A
epidermidis	epidermidis	group_2110	Putative portal protein	81	4371A
epidermidis	epidermidis	group_2110	Putative portal protein	198	10252E_S147
epidermidis	epidermidis	group_2112	IstB-IS21 domain-containing protein	143	10252E_S147,1072_2E1_S159
warneri	warneri	pstA	Phosphate transport system permease protein PstA	81	8717_2B
epidermidis	epidermidis	pulO	Type III leader peptidase family protein	218	800A
epidermidis	epidermidis	yadH	Transport permease protein	125	2929A
epidermidis	epidermidis	yadH	Transport permease protein	93	3472B
epidermidis	epidermidis	yncB	Micrococcal nuclease	113	3472B
epidermidis	epidermidis	sbcC	Nuclease SbcCD subunit C	109	800A
warneri	warneri	group_21814	Putative hemin import ATP-binding protein HrtA	74	8717_2B
xylosus	xylosus	group_219	hypothetical protein	398	9731B_E_S74,6167a
warneri	warneri	gtfA	UDP-N-acetylglucosamine--peptide N-acetylglucosaminyltransferase GtfA subunit	455	7324A
warneri	warneri	thrC	Threonine synthase	143	8717_2B
felis	felis	group_223	hypothetical protein	60	5161c_S104
felis	felis	group_223	hypothetical protein	224	4834a_S163,6777_S161
epidermidis	epidermidis	yjbK	CYTH domain-containing protein	16	2712_A_S183
xylosus	xylosus	group_225	Triacylglycerol lipase	44	6407e_E_S73
xylosus	xylosus	group_225	Triacylglycerol lipase	586	6407e_E_S73
xylosus	xylosus	group_225	Triacylglycerol lipase	709	4971_C_Sc_S87
xylosus	xylosus	group_225	Triacylglycerol lipase	948	6407e_E_S73,7521A,7553B_Sc_S88
epidermidis	epidermidis	amt	Ammonium transporter	315	3472B,9306A_S137
felis	felis	group_22605	Aminopeptidase P family protein	53	5161c_S104
epidermidis	epidermidis	traP	signal transduction protein TRAP	199	6101a_S160,2712_A_S183,2795-1B_S100_1_output
hominis	hominis	group_227	DUF1643 domain-containing protein	131	5969_8a_X_S10
felis	felis	group_22714	hypothetical protein	107	1405b_S102
felis	felis	group_22728	Phosphate transport system permease protein	68	4504C_S139,1785A_S126,5707a_S128,65A_S164,1831A_S138
felis	felis	der,engA	GTPase Der	338	4504C_S139,1785A_S126,5707a_S128,65A_S164,1831A_S138
felis	felis	group_22826	putative CtpA-like serine protease	241	1405b_S102,8556a_S106,4504C_S139,1785A_S126,5707a_S128,4602_AN3_S151,10366C_S173,65A_S164,1831A_S138
felis	felis	glnA	Type I glutamate--ammonia ligase	190	1405b_S102
felis	felis	glnA	Type I glutamate--ammonia ligase	358	4602_AN3_S151
felis	felis	group_22940	Bacterial membrane protein YfhO	115	4504C_S139,1785A_S126,5707a_S128,65A_S164,1831A_S138
capitis	agnetis	tnp-IS6	IS6 family transposase	294	4727_3A_S125,6361e_S103
felis	felis	group_23020	RNA methyltransferase	32	405D_S127
hominis	hominis	group_2305	GCN5-related N-acetyltransferase	82	4593c_S143,3585_A_S131
felis	felis	gltX	Glutamate--tRNA ligase	342	1405b_S102
felis	felis	group_23109	DUF4040 domain-containing protein	323	4504C_S139,1405b_S102,1785A_S126,5707a_S128,65A_S164,1831A_S138
felis	felis	group_23148	Dinucleotide-utilizing protein	68	5161c_S104
hominis	hominis	group_2316	hypothetical protein	131	4593c_S143,3472A_S119
hominis	hominis	cobA	Uroporphyrinogen III methylase	224	5969_8a_X_S10
hominis	hominis	group_2319	3-oxoacyl-[acyl-carrier protein] reductase	172	5969_8a_X_S10
hominis	hominis	group_2320	ABC transporter permease	624	1706F
hominis	hominis	group_2323	Polysaccharide deacetylase	193	3472A_S119
hominis	hominis	group_2323	Polysaccharide deacetylase	108	3585_A_S131
felis	felis	group_23230	TIGR01777 family protein	114	4602_AN3_S151
hominis	hominis	yut	Urea transporter	407	5969_8a_X_S10,1824F
hominis	hominis	yut	Urea transporter	386	4593c_S143
hominis	hominis	group_2328	Nickel ABC transporter substrate-binding protein	230	3585_A_S131
hominis	hominis	group_2328	Nickel ABC transporter substrate-binding protein	732	3585_A_S131
hominis	hominis	group_2332	Pyridine nucleotide-disulfide oxidoreductase	157	4593c_S143,3472A_S119
hominis	hominis	group_2333	Isopentenyl-diphosphate delta-isomerase	227	4593c_S143
felis	felis	group_23331	Arylsulfatase	351	4504C_S139
felis	felis	prfC	Peptide chain release factor 3	16	2221b_S150,5365a_S116
hominis	hominis	group_2336	Na(+)/dicarboxylate symporter	537	1706F,3112_S178
hominis	hominis	group_2336	Na(+)/dicarboxylate symporter	1150	3585_A_S131,4593c_S143,3472A_S119
hominis	hominis	group_2338	Cobalamin biosynthesis protein CobW	161	3112_S178
felis	felis	dnaB	Replicative DNA helicase	11	405D_S127
felis	felis	dnaB	Replicative DNA helicase	206	8556a_S106,10366C_S173
felis	felis	dnaB	Replicative DNA helicase	333	773D,4834a_S163,6777_S161,4602_AN3_S151
felis	felis	group_23507	Cyclase family protein	75	1785A_S126,5161c_S104,4504C_S139,5707a_S128,65A_S164,1831A_S138
felis	felis	group_23555	hypothetical protein	644	5161c_S104
hominis	hominis	group_2356	ATPase	74	4593c_S143
felis	felis	group_23577	DUF429 domain-containing protein	127	4504C_S139,1785A_S126,5707a_S128,65A_S164,1831A_S138
felis	felis	group_237	Single-stranded-DNA-specific exonuclease RecJ	354	405D_S127
felis	felis	group_23700	Aldehyde dehydrogenase	392	1405b_S102
felis	felis	group_23751	Phosphate--AMP phosphotransferase	131	1405b_S102
felis	felis	group_23752	Putative hemin transport system permease protein HrtB	110	1405b_S102
felis	felis	arsB	arsenite efflux transporter membrane subunit ArsB	48	1205C_S185,8855A_S154,8556a_S106,773D,2221b_S150,5365a_S116,4834a_S163,6777_S161,4602_AN3_S151,10366C_S173,8388_2C_S177
hominis	hominis	group_2384	DNA polymerase III subunit epsilon	103	3112_S178,1706F,7840C_S191,7617A_S179
felis	felis	group_23857	AraC family transcriptional regulator	811	405D_S127,5161c_S104
felis	felis	group_23981	CamS sex pheromone cAM373 precursor	334	7407A_S176,7845_1A,3541C_S115,26A_S162,773D,8378A_S165,4834a_S163,6777_S161,1657A_S114,8841A_S142,8525B_S189,8158A_S153,8562A_S118
hominis	epidermidis	spoIVCA	Putative transposon DNA-invertase Bin3	32	10252E_S147
felis	felis	group_24013	hypothetical protein	80	1205C_S185,1405b_S102,8855A_S154,8556a_S106,2221b_S150,5365a_S116,4602_AN3_S151,10366C_S173,8388_2C_S177
felis	felis	group_24030	YibE/F family protein	87	405D_S127
felis	felis	group_24037	2-dehydropantoate 2-reductase	47	1405b_S102
felis	felis	group_24086	Nucleotide pyrophosphohydrolase	214	4602_AN3_S151
felis	felis	group_24086	Nucleotide pyrophosphohydrolase	214	8556a_S106,10366C_S173
pseudoxylosus	pseudoxylosus	group_2417	Peptidase M24 family protein	60	10284A,3581D_S_S66
xylosus	xylosus	group_24204	hypothetical protein	31	9622_19A,8144A
xylosus	xylosus	prmA	Ribosomal protein L11 methyltransferase	172	1625C_S_S77
xylosus	xylosus	group_24250	Uncharacterized HTH-type transcriptional regulator in lacR 5'region	183	9622_19A,8144A,1625C_S_S77
xylosus	xylosus	cfbA	Sirohydrochlorin chelatase	34	7047c_S_S79,6725C,9758A_S_S80
xylosus	xylosus	parC,gyrA	DNA topoisomerase 4 subunit A	901	9622_19A
xylosus	xylosus	group_24349	Polysaccharide biosynthesis protein	454	9622-36B_X_S84,693_2B_S_S67
capitis	epidermidis	group_24403	Putative integrase	220	2321_2a_S171,4371A,7840E_S113,1072_2E1_S159
epidermidis	epidermidis	group_24422	hypothetical protein	164	7840E_S113
felis	felis	group_246	hypothetical protein	447	10366C_S173,8556a_S106
felis	felis	group_246	hypothetical protein	594	1405b_S102
felis	felis	group_246	hypothetical protein	61	1405b_S102,773D,4834a_S163,6777_S161
felis	felis	group_247	GRAM-POS-ANCHORING domain-containing protein	190	4504C_S139,1405b_S102,1785A_S126,5707a_S128,4602_AN3_S151,65A_S164,1831A_S138
felis	felis	group_247	GRAM-POS-ANCHORING domain-containing protein	840	281A_S174,7804B_S117,8806B_S130,8129C_S141
xylosus	xylosus	group_2488	N-acetylmuramoyl-L-alanine amidase	53	3332B,9622_19A,6431d_X_S70
felis	felis	group_24892	hypothetical protein	15	1657A_S114
simulans	simulans	group_249	hypothetical protein	49	849B_X_S48,2405B,2947E_S_S42
xylosus	xylosus	group_2494	putative membrane transporter protein	276	1625C_S_S77
xylosus	xylosus	group_2498	Acyltransferase	370	1625C_S_S77,6436a_X_S82,9622-36B_X_S84,693_2B_S_S67,6915A,1072_2B,6407e_E_S73
felis	felis	group_24981	hypothetical protein	50	5161c_S104
pseudoxylosus	xylosus	group_2516	Putative cationic transporter	34	9622_19A,8144A,1625C_S_S77
simulans	simulans	group_253	LPXTG cell wall anchor domain-containing protein	256	3110C_S_S54
simulans	simulans	group_253	LPXTG cell wall anchor domain-containing protein	170	3880A
simulans	simulans	group_253	LPXTG cell wall anchor domain-containing protein	1483	7127_3e_X_S47
simulans	simulans	group_253	LPXTG cell wall anchor domain-containing protein	962	2613E_Sc_S39,3880A,9322A_E_S50,9272C_S_S56,7270A
xylosus	xylosus	group_2540	EIIA	417	9622_19A
xylosus	xylosus	group_2551	putative nitronate monooxygenase	194	1625C_S_S77
pseudoxylosus	xylosus	group_2555	Putative permease	52	4542_E_S_S90,7979D,6841E,9731B_E_S74,7493_4A_Sc_S76,3685_B_S_S78,4487A_X_S81,7482d_X_S83,4971_C_Sc_S87,6167a,1625C_S_S77,7336_2a_X_S71
xylosus	xylosus	group_2567	Uncharacterized protein orf5	162	6725C,9758A_S_S80
lugdunensis	lugdunensis	group_25851	Monooxygenase	226	1700A_S132
lugdunensis	lugdunensis	group_25853	CobW/P47K family protein	268	8657_2A_S192
pseudoxylosus	pseudoxylosus	group_2603	DNA-binding protein ParR	111	5191_1A
equorum	equorum	group_2606	Tricarboxylic transport	23	7677b_S_S8
warneri	warneri	group_2641	Triacylglycerol lipase	591	7324A
felis	felis	group_2717	hypothetical protein	50	6020a_S140,7515E_S188,6490a_S152,4927_A_S175,5157_B_S187,2943C_S186
felis	felis	group_2730	Alkylphosphonate utilization protein	22	4602_AN3_S151
epidermidis	epidermidis	group_274	E domain-containing protein	114	2795-1B_S100_1_output
xylosus	xylosus	group_275	hypothetical protein	900	6407e_E_S73
simulans	simulans	group_276	Serine protease	131	9272C_S_S56,7270A
simulans	simulans	group_276	Serine protease	626	7127_3e_X_S47,3880A
simulans	simulans	group_276	Serine protease	359	7856_8A,6161C,9496e,8931A_X_S60,9464C_E_S62
simulans	simulans	group_276	Serine protease	348	4947b_Sc_S63
simulans	simulans	group_276	Serine protease	157	9322A_E_S50
simulans	simulans	group_276	Serine protease	540	6266c_X_S46,8901-1B_Sc_S41,7493_2d_Sc_S52,7127_3e_X_S47
simulans	simulans	group_276	Serine protease	112	7856_8A,2613E_Sc_S39
simulans	simulans	group_276	Serine protease	67	5884c_E_S49,3110C_S_S54
xylosus	xylosus	group_2776	MepB protein	80	7521A,7553B_Sc_S88
xylosus	xylosus	group_2788	Acyl-CoA synthetase	534	9731B_E_S74,6167a
xylosus	xylosus	group_2788	Acyl-CoA synthetase	129	4971_C_Sc_S87,3332B,6436a_X_S82,6915A,6431d_X_S70,6407e_E_S73
xylosus	xylosus	group_2788	Acyl-CoA synthetase	396	7336_2a_X_S71
xylosus	xylosus	group_2795	Glycosyltransferase	86	9731B_E_S74,3685_B_S_S78,6167a,7336_2a_X_S71
xylosus	xylosus	group_2827	Staphylopine biosynthesis enzyme CntL	371	3332B,6436a_X_S82,6915A
xylosus	xylosus	group_2828	FAD-binding-2 domain-containing protein	413	7047c_S_S79
xylosus	xylosus	group_2829	FAD-binding-2 domain-containing protein	427	6407e_E_S73
xylosus	xylosus	group_2839	VOC family protein	453	9622_19A,1625C_S_S77
xylosus	xylosus	group_2841	hypothetical protein	17	9758A_S_S80
xylosus	xylosus	group_2854	DUF2877 domain-containing protein	227	4971_C_Sc_S87
pseudoxylosus	xylosus	group_2862	D-lactate dehydrogenase	292	8144A
xylosus	xylosus	group_2866	hypothetical protein	241	7047c_S_S79
xylosus	xylosus	group_2870	ABC-2 family transporter protein	216	4542_E_S_S90,7979D,6841E,7493_4A_Sc_S76,3685_B_S_S78,4487A_X_S81,7482d_X_S83
xylosus	xylosus	group_2910	GNAT family N-acetyltransferase	82	8144A
simulans	simulans	group_29163	ATP-dependent RecD-like DNA helicase	218	9759A,7493_3B_Sc_S64,7127_3e_X_S47
simulans	simulans	group_29163	ATP-dependent RecD-like DNA helicase	313	3110C_S_S54
simulans	simulans	group_29163	ATP-dependent RecD-like DNA helicase	635	9322A_E_S50,8129E_E_S38
simulans	simulans	alaS	Alanine--tRNA ligase	64	7127_3e_X_S47
simulans	simulans	group_29179	Class I SAM-dependent methyltransferase	90	4947b_Sc_S63,9759A,7493_3B_Sc_S64
simulans	simulans	group_29183	Heme chaperone HemW	244	7493_2d_Sc_S52,8901-1B_Sc_S41,6266c_X_S46
simulans	simulans	group_29242	Right origin-binding protein	55	3110C_S_S54
simulans	simulans	zwf	Glucose-6-phosphate 1-dehydrogenase	125	3880A
simulans	simulans	group_29256	ATP-dependent DNA helicase, RecQ family	242	7127_3e_X_S47
simulans	simulans	aroB	3-dehydroquinate synthase	318	3110C_S_S54
simulans	simulans	aroA	3-phosphoshikimate 1-carboxyvinyltransferase	129	4947b_Sc_S63,9759A,7493_3B_Sc_S64
simulans	simulans	group_29272	DUF1405 domain-containing protein	74	9759A,7493_3B_Sc_S64
simulans	simulans	group_29277	3'-5' exonuclease DinG	1551	3880A,2613E_Sc_S39
simulans	simulans	group_29277	3'-5' exonuclease DinG	237	6161C,9496e,7127_3e_X_S47,8931A_X_S60
simulans	simulans	group_29282	DD-transpeptidase	29	7136c_X_S59,9567C_Sc_S53
simulans	simulans	group_29288	Bacterial dynamin-like protein	177	5884c_E_S49
simulans	simulans	group_29288	Bacterial dynamin-like protein	705	849B_X_S48,2405B,2947E_S_S42
simulans	simulans	group_29289	5'-3' exonuclease, SAM domain protein	58	849B_X_S48,2405B,2947E_S_S42
simulans	simulans	sucB	Dihydrolipoyllysine-residue succinyltransferase component of 2-oxoglutarate dehydrogenase complex	83	7856_8A
simulans	simulans	group_29340	hypothetical protein	207	4947b_Sc_S63
simulans	simulans	group_29351	AI-2E family transporter	55	7856_8A
simulans	simulans	parC,gyrA	DNA topoisomerase 4 subunit A	124	7127_3e_X_S47
simulans	simulans	parE,gyrB	DNA topoisomerase 4 subunit B	211	7856_8A
simulans	simulans	thrC	Threonine synthase	35	2613E_Sc_S39
simulans	simulans	thrC	Threonine synthase	139	2613E_Sc_S39
simulans	simulans	group_29379	hypothetical protein	37	6161C,9496e,8931A_X_S60,9464C_E_S62,9272C_S_S56,7270A
simulans	simulans	group_29385	Aluminum resistance protein	404	7136c_X_S59,9567C_Sc_S53
simulans	simulans	group_29385	Aluminum resistance protein	4	7856_8A
simulans	simulans	hflX	GTPase HflX	207	2613E_Sc_S39
simulans	simulans	glpK	Glycerol kinase	489	4947b_Sc_S63,7493_2d_Sc_S52,8901-1B_Sc_S41,6266c_X_S46
simulans	simulans	glpK	Glycerol kinase	37	7136c_X_S59,9567C_Sc_S53
simulans	simulans	group_29397	Peptide ABC transporter substrate-binding protein	146	7136c_X_S59,849B_X_S48,2405B,7127_3e_X_S47,2947E_S_S42,9567C_Sc_S53
simulans	simulans	group_29443	Bacterial membrane protein YfhO	119	3880A
simulans	simulans	group_29443	Bacterial membrane protein YfhO	66	3110C_S_S54
simulans	simulans	group_29443	Bacterial membrane protein YfhO	79	6365c_X_S58,7681E
simulans	simulans	smc	Chromosome partition protein Smc	580	7493_2d_Sc_S52,8901-1B_Sc_S41,6266c_X_S46
simulans	simulans	priA	Primosomal protein N'	299	9272C_S_S56,2613E_Sc_S39,7270A
simulans	simulans	priA	Primosomal protein N'	838	9759A,4947b_Sc_S63,7493_3B_Sc_S64,7493_2d_Sc_S52,8901-1B_Sc_S41,3110C_S_S54,3880A
simulans	simulans	priA	Primosomal protein N'	154	6365c_X_S58,7681E
simulans	simulans	priA	Primosomal protein N'	24	3110C_S_S54
simulans	simulans	priA	Primosomal protein N'	552	2613E_Sc_S39
simulans	simulans	priA	Primosomal protein N'	71	6365c_X_S58,7681E
simulans	simulans	coaBC	Coenzyme A biosynthesis bifunctional protein CoaBC	80	3880A
simulans	simulans	group_29485	Rqc2-like protein RqcH	41	5884c_E_S49
simulans	simulans	group_29485	Rqc2-like protein RqcH	122	9272C_S_S56,7270A
simulans	simulans	group_29485	Rqc2-like protein RqcH	147	4947b_Sc_S63
simulans	simulans	group_29485	Rqc2-like protein RqcH	166	7856_8A
simulans	simulans	group_29485	Rqc2-like protein RqcH	176	6365c_X_S58,9759A,7493_3B_Sc_S64,7681E,2613E_Sc_S39
simulans	simulans	group_29485	Rqc2-like protein RqcH	995	3880A,5884c_E_S49
simulans	simulans	carB	Carbamoyl-phosphate synthase large chain	315	9759A,7493_3B_Sc_S64
simulans	simulans	carB	Carbamoyl-phosphate synthase large chain	632	9272C_S_S56,7270A
simulans	simulans	carB	Carbamoyl-phosphate synthase large chain	163	9272C_S_S56,7270A
simulans	simulans	group_29493	Aspartate carbamoyltransferase	392	7493_2d_Sc_S52,8901-1B_Sc_S41,6266c_X_S46
simulans	simulans	uvrC	UvrABC system protein C	144	7136c_X_S59
simulans	simulans	group_29530	DUF5996 domain-containing protein	9	7127_3e_X_S47
simulans	simulans	accC	Acetyl-CoA carboxylase biotin carboxylase subunit	339	6365c_X_S58,7681E
simulans	simulans	accC	Acetyl-CoA carboxylase biotin carboxylase subunit	375	7136c_X_S59,9567C_Sc_S53
simulans	simulans	group_29545	PTS-EIIC domain-containing protein	9	9759A
simulans	simulans	allD	Putative ureidoglycolate dehydrogenase	70	26D,8681F_S_S44,6179_2D_S_S43,6365a_S_S55,8129E_E_S38
simulans	simulans	pyrC,allB	Allantoinase	73	6365c_X_S58,7681E
simulans	simulans	group_29559	Purine catabolism regulatory protein	102	9759A,7136c_X_S59,7493_3B_Sc_S64,7127_3e_X_S47,3110C_S_S54,3880A,9567C_Sc_S53
simulans	simulans	group_29574	Aldehyde dehydrogenase	58	4947b_Sc_S63
simulans	simulans	group_29589	Na(+)/H(+) antiporter subunit A	233	4947b_Sc_S63,9322A_E_S50,3880A
simulans	simulans	group_29589	Na(+)/H(+) antiporter subunit A	125	7127_3e_X_S47,3110C_S_S54
simulans	simulans	group_29590	Tyrosine recombinase XerD	91	4947b_Sc_S63,6161C,9759A,9496e,7493_3B_Sc_S64,8931A_X_S60,9464C_E_S62
simulans	simulans	group_29595	Putative HTH-type transcriptional regulator YbbH	124	26D,8681F_S_S44,6179_2D_S_S43,6365a_S_S55,8129E_E_S38
simulans	simulans	group_29595	Putative HTH-type transcriptional regulator YbbH	41	7856_8A,9322A_E_S50
simulans	simulans	group_29596	Phosphotransferase system, EIIC	41	7136c_X_S59,9567C_Sc_S53
simulans	simulans	group_29596	Phosphotransferase system, EIIC	54	9322A_E_S50
simulans	simulans	group_29596	Phosphotransferase system, EIIC	417	9322A_E_S50
simulans	simulans	group_29596	Phosphotransferase system, EIIC	134	9272C_S_S56,7270A
simulans	simulans	group_29596	Phosphotransferase system, EIIC	378	7856_8A,6365c_X_S58
simulans	simulans	group_29607	Polysacc-synt-C domain-containing protein	80	9759A
simulans	simulans	group_29608	hypothetical protein	31	2613E_Sc_S39
simulans	simulans	sufD	Fe-S cluster assembly protein SufD	31	7856_8A
simulans	simulans	group_29663	Lipoprotein	141	849B_X_S48,2405B,2947E_S_S42
simulans	simulans	group_29673	hypothetical protein	325	7127_3e_X_S47
hominis	hominis	group_2968	Staphylococcal secretory antigen SsaA	380	7617A_S179,3585_A_S131
simulans	simulans	group_29700	hypothetical protein	176	6365c_X_S58,4947b_Sc_S63
simulans	simulans	uvrA	UvrABC system protein A	219	3880A
simulans	simulans	uvrA	UvrABC system protein A	430	6365c_X_S58,7681E,2613E_Sc_S39
epidermidis	hominis	yeiH	UPF0324 membrane protein SERP0111	38	1706F,5969_8a_X_S10,1824F
simulans	simulans	recQ	DNA helicase	344	849B_X_S48,2405B,2947E_S_S42,3110C_S_S54
simulans	simulans	recQ	DNA helicase	60	4947b_Sc_S63,5884c_E_S49,9272C_S_S56,7270A
simulans	simulans	group_29748	Aminodeoxychorismate synthase component 2	97	6365c_X_S58,3110C_S_S54,7681E,3880A
simulans	simulans	group_29748	Aminodeoxychorismate synthase component 2	221	4947b_Sc_S63
simulans	simulans	queC	7-cyano-7-deazaguanine synthase	25	3880A
simulans	simulans	group_29750	Nitric oxide reductase subunit B	364	6365c_X_S58,7681E
simulans	simulans	group_29750	Nitric oxide reductase subunit B	364	9759A,7493_3B_Sc_S64,7493_2d_Sc_S52,8901-1B_Sc_S41,6266c_X_S46
simulans	simulans	group_29752	Histidine kinase	144	4947b_Sc_S63,2613E_Sc_S39
simulans	simulans	group_29752	Histidine kinase	331	5884c_E_S49
simulans	simulans	group_29758	Anaerobic C4-dicarboxylate transporter	343	9322A_E_S50
simulans	simulans	group_29758	Anaerobic C4-dicarboxylate transporter	21	4947b_Sc_S63
simulans	simulans	group_29761	Glu-synthase domain-containing protein	250	2613E_Sc_S39,9759A,7493_3B_Sc_S64
simulans	simulans	group_29783	hypothetical protein	7	2613E_Sc_S39
simulans	simulans	nhaC	Na+/H+ antiporter NhaC	366	9322A_E_S50
simulans	simulans	mqo	putative malate:quinone oxidoreductase	85	4947b_Sc_S63
simulans	simulans	group_29789	YhgE/Pip domain protein	89	4947b_Sc_S63,6161C,9496e,8931A_X_S60,9464C_E_S62,9272C_S_S56,7270A
simulans	simulans	group_29792	hypothetical protein	81	7856_8A
simulans	simulans	group_29792	hypothetical protein	90	3880A
simulans	simulans	group_29792	hypothetical protein	27	3880A
simulans	simulans	group_29794	3-oxoacyl-[acyl-carrier-protein] reductase FabG	44	7136c_X_S59,6365c_X_S58,7681E,3880A,9567C_Sc_S53
hominis	hominis	group_298	GA module-containing protein	314	1706F
simulans	simulans	group_29801	General stress protein 69	294	9322A_E_S50,3880A,2613E_Sc_S39
simulans	simulans	group_29801	General stress protein 69	86	9272C_S_S56,7270A
simulans	simulans	group_29801	General stress protein 69	377	849B_X_S48,2405B,2947E_S_S42
simulans	simulans	group_29801	General stress protein 69	129	7127_3e_X_S47
simulans	simulans	group_29807	Carbon starvation protein A	185	3880A
simulans	simulans	group_29807	Carbon starvation protein A	128	7127_3e_X_S47
simulans	simulans	group_29807	Carbon starvation protein A	351	7127_3e_X_S47
simulans	simulans	group_29807	Carbon starvation protein A	203	26D,8681F_S_S44,6179_2D_S_S43,6365a_S_S55,8129E_E_S38
simulans	simulans	group_29807	Carbon starvation protein A	305	4947b_Sc_S63
simulans	simulans	group_29820	Serine protease HtrA-like	66	6179_2D_S_S43,6365a_S_S55,9322A_E_S50
simulans	simulans	group_29824	Acyl-CoA synthetase	432	6365c_X_S58,7681E
simulans	simulans	group_29836	Lactamase-B domain-containing protein	26	5884c_E_S49,9759A,7493_3B_Sc_S64,9272C_S_S56,2613E_Sc_S39,7270A
simulans	simulans	yhcC	Radical SAM core domain-containing protein	23	5884c_E_S49
simulans	simulans	ribD	Riboflavin biosynthesis protein RibD	162	849B_X_S48,2405B,2947E_S_S42,3110C_S_S54
simulans	simulans	group_29857	transaldolase	140	9496e,8931A_X_S60,9464C_E_S62
simulans	simulans	group_29857	transaldolase	23	3110C_S_S54
simulans	simulans	group_29865	Copper-exporting P-type ATPase B	83	6365c_X_S58,6161C,9496e,8931A_X_S60,9464C_E_S62,7681E
simulans	simulans	group_29870	Coproporphyrinogen III oxidase	106	7856_8A,6365c_X_S58,5884c_E_S49,7681E
simulans	simulans	hemH	Coproporphyrin III ferrochelatase	114	7136c_X_S59,7127_3e_X_S47,9567C_Sc_S53
simulans	simulans	hemE	Uroporphyrinogen decarboxylase	35	4947b_Sc_S63
simulans	simulans	hemE	Uroporphyrinogen decarboxylase	41	7127_3e_X_S47
simulans	simulans	group_29874	Multidrug ABC transporter ATP-binding protein	90	3110C_S_S54
equorum	equorum	group_2989	Lactamase-B domain-containing protein	107	584_4C_S_S7
simulans	simulans	group_29893	Epoxyqueuosine reductase	53	7127_3e_X_S47
simulans	simulans	group_29902	5,10-methylenetetrahydrofolate reductase	22	6365c_X_S58,7681E
simulans	simulans	group_29916	ADP-dependent (S)-NAD(P)H-hydrate dehydratase	224	7127_3e_X_S47
simulans	simulans	hutH	Histidine ammonia-lyase	230	3880A
simulans	simulans	group_29920	Cyclic-di-AMP phosphodiesterase	98	9759A,7493_3B_Sc_S64
simulans	simulans	group_29920	Cyclic-di-AMP phosphodiesterase	98	4947b_Sc_S63
simulans	simulans	group_29924	DUF2179 domain-containing protein	446	4947b_Sc_S63
simulans	simulans	group_29924	DUF2179 domain-containing protein	298	7681E,6365c_X_S58
simulans	simulans	group_29927	YycH domain-containing protein	172	4947b_Sc_S63
simulans	simulans	group_29928	YycI domain-containing protein	72	7856_8A
simulans	simulans	rlmH	Ribosomal RNA large subunit methyltransferase H	45	3880A
simulans	simulans	group_29940	Chromosome partition protein Smc	192	6365c_X_S58
simulans	simulans	groEL	Chaperonin GroEL	218	9272C_S_S56,7270A
simulans	simulans	groEL	Chaperonin GroEL	149	849B_X_S48
simulans	simulans	group_2998	hypothetical protein	688	9272C_S_S56,7270A
simulans	simulans	group_29997	Aldehyde dehydrogenase	260	6161C,9496e,8931A_X_S60,9464C_E_S62
simulans	simulans	pcrA	ATP-dependent DNA helicase	383	9272C_S_S56,7270A
simulans	simulans	group_30008	NAD-dependent DNA ligase LigA	4	7493_2d_Sc_S52
simulans	simulans	group_3003	PepSY domain protein	437	3110C_S_S54
simulans	simulans	group_30034	General stress protein 18	80	7856_8A,4947b_Sc_S63,849B_X_S48,5884c_E_S49,7136c_X_S59,2405B,7127_3e_X_S47,2947E_S_S42,3110C_S_S54,9272C_S_S56,9567C_Sc_S53,7270A
simulans	simulans	group_30038	Teichoic acids export ATP-binding protein TagH	477	6365c_X_S58,7681E
simulans	simulans	group_30043	ABC transporter ATP-binding protein	123	4947b_Sc_S63,7136c_X_S59,9567C_Sc_S53
simulans	simulans	group_30048	EIIA	177	9759A,7493_3B_Sc_S64
simulans	simulans	group_30053	L-lactate dehydrogenase	104	2613E_Sc_S39
simulans	simulans	norA	Quinolone resistance protein NorA	17	7136c_X_S59,9567C_Sc_S53
simulans	simulans	group_30055	Na(+)/dicarboxylate symporter	28	7493_2d_Sc_S52,8901-1B_Sc_S41,6266c_X_S46
simulans	simulans	group_3006	Carbamate kinase 1	102	7127_3e_X_S47
simulans	simulans	cydC	Iron import ATP-binding/permease protein IrtB	315	5884c_E_S49
simulans	simulans	cydC	Iron import ATP-binding/permease protein IrtB	203	7127_3e_X_S47
simulans	simulans	group_30086	Putative hemin transport system permease protein HrtB	674	6365c_X_S58,7681E
simulans	simulans	group_30108	M50 family peptidase	196	849B_X_S48,2405B,2947E_S_S42
simulans	simulans	group_30108	M50 family peptidase	47	3110C_S_S54
simulans	simulans	group_30126	Putative hydrolase YxeP	66	5884c_E_S49
simulans	simulans	group_30131	Phosphomevalonate kinase	22	2613E_Sc_S39
simulans	simulans	group_30134	3-hydroxy-3-methylglutaryl coenzyme A reductase	48	3110C_S_S54,3880A,2613E_Sc_S39
simulans	simulans	group_30138	hypothetical protein	190	7856_8A,9567C_Sc_S53
simulans	simulans	group_30153	ABC transporter, substrate-binding protein, family 3	84	3880A
simulans	simulans	group_30161	Autolysin sensor kinase	620	3110C_S_S54
simulans	simulans	group_30161	Autolysin sensor kinase	24	7127_3e_X_S47
simulans	simulans	group_3017	DNA replication protein DnaD	100	2405B,2947E_S_S42
simulans	simulans	group_30174	Iron export ABC transporter permease subunit FetB	67	9322A_E_S50,9272C_S_S56,2613E_Sc_S39,7270A
simulans	simulans	group_30176	CAAX amino terminal protease family protein	96	2613E_Sc_S39,7493_2d_Sc_S52,8901-1B_Sc_S41,6266c_X_S46
simulans	simulans	group_30176	CAAX amino terminal protease family protein	42	26D,8681F_S_S44,6179_2D_S_S43,6365a_S_S55,8129E_E_S38
simulans	simulans	group_3018	Single-stranded DNA-binding protein	95	6161C,6365a_S_S55
simulans	simulans	group_30181	hypothetical protein	49	7136c_X_S59,7127_3e_X_S47,9567C_Sc_S53
simulans	simulans	xylB,gntK	Xylulose kinase	361	7856_8A
simulans	simulans	group_30188	ABC-2 family transporter protein	113	849B_X_S48,2405B,2947E_S_S42
simulans	simulans	group_30195	Putative multidrug resistance ABC transporter ATP-binding/permease protein YheH	176	9322A_E_S50
simulans	simulans	group_30196	ABC transporter, ATP-binding protein	95	9759A,7493_3B_Sc_S64
simulans	simulans	group_3021	Phage resistance protein	110	5884c_E_S49
simulans	simulans	group_3021	Phage resistance protein	206	7493_2d_Sc_S52,8901-1B_Sc_S41
simulans	simulans	group_3021	Phage resistance protein	164	7493_2d_Sc_S52,8901-1B_Sc_S41
simulans	simulans	group_30210	Transcriptional repressor SdpR	78	7856_8A,7493_2d_Sc_S52,8901-1B_Sc_S41,3110C_S_S54,6266c_X_S46,9272C_S_S56,7270A
simulans	simulans	arsB	arsenite efflux transporter membrane subunit ArsB	267	26D,8681F_S_S44,6179_2D_S_S43,6365a_S_S55,8129E_E_S38
simulans	simulans	arsB	arsenite efflux transporter membrane subunit ArsB	31	4947b_Sc_S63
simulans	simulans	arsB	arsenite efflux transporter membrane subunit ArsB	128	7856_8A,6161C,9496e,8931A_X_S60,9464C_E_S62
simulans	simulans	arsB	arsenite efflux transporter membrane subunit ArsB	100	6365c_X_S58,7681E
simulans	simulans	group_30213	Peptidase	73	7856_8A,6161C,26D,8681F_S_S44,6179_2D_S_S43,6365a_S_S55,9496e,9322A_E_S50,8931A_X_S60,9464C_E_S62,8129E_E_S38,3880A
simulans	simulans	hisD	Histidinol dehydrogenase	134	8931A_X_S60
simulans	simulans	group_30247	Ktr system potassium uptake protein B	47	6266c_X_S46
simulans	simulans	group_30252	Processive diacylglycerol beta-glucosyltransferase	208	6365c_X_S58,7681E
simulans	simulans	group_30255	Esterase family protein	125	5884c_E_S49,849B_X_S48,26D,8681F_S_S44,6179_2D_S_S43,7136c_X_S59,6365a_S_S55,2405B,9322A_E_S50,2947E_S_S42,8129E_E_S38,9567C_Sc_S53
simulans	simulans	murF	UDP-N-acetylmuramoyl-tripeptide--D-alanyl-D-alanine ligase	167	849B_X_S48,7136c_X_S59,2405B,2947E_S_S42,9567C_Sc_S53
simulans	simulans	murF	UDP-N-acetylmuramoyl-tripeptide--D-alanyl-D-alanine ligase	202	9759A,7493_3B_Sc_S64
simulans	simulans	cadA	Copper-exporting P-type ATPase A	598	7136c_X_S59,9567C_Sc_S53
simulans	simulans	cadA	Copper-exporting P-type ATPase A	230	2613E_Sc_S39
simulans	simulans	group_3029	hypothetical protein	230	9759A,7493_3B_Sc_S64
simulans	simulans	pyrG	CTP synthase	160	6365c_X_S58,7681E
simulans	simulans	group_3032	Dihydrolipoamide acetyltransferase component of pyruvate dehydrogenase complex	435	9322A_E_S50,4947b_Sc_S63,5884c_E_S49,7136c_X_S59,9567C_Sc_S53,2613E_Sc_S39
simulans	simulans	deoC	Deoxyribose-phosphate aldolase	158	7493_2d_Sc_S52,8901-1B_Sc_S41,6266c_X_S46,3880A,2613E_Sc_S39
simulans	simulans	group_3033	Acetylxylan esterase	177	6161C,9496e,9322A_E_S50,8931A_X_S60,9464C_E_S62
simulans	simulans	group_3035	Ring-cleaving dioxygenase MhqA	169	3880A
simulans	simulans	group_3035	Ring-cleaving dioxygenase MhqA	86	6161C,9496e,8931A_X_S60,9464C_E_S62
simulans	simulans	group_3035	Ring-cleaving dioxygenase MhqA	73	7493_3B_Sc_S64
simulans	simulans	group_3035	Ring-cleaving dioxygenase MhqA	103	4947b_Sc_S63
simulans	simulans	group_30357	Queuine tRNA-ribosyltransferase	418	9272C_S_S56,7270A
simulans	simulans	obg	GTPase Obg	89	849B_X_S48
simulans	simulans	group_30370	DUF969 domain-containing protein	33	9759A,7493_3B_Sc_S64
simulans	simulans	group_30370	DUF969 domain-containing protein	33	26D,8681F_S_S44,6179_2D_S_S43,6365a_S_S55,9322A_E_S50,8129E_E_S38
simulans	simulans	hemL1	Glutamate-1-semialdehyde 2,1-aminomutase 1	324	7493_2d_Sc_S52,8901-1B_Sc_S41,6266c_X_S46
simulans	simulans	hemC	Porphobilinogen deaminase	182	3880A,2613E_Sc_S39
simulans	simulans	group_3038	hypothetical protein	116	6161C,9496e,8931A_X_S60,9464C_E_S62
simulans	simulans	group_3038	hypothetical protein	155	7136c_X_S59,9567C_Sc_S53
simulans	simulans	clpX	ATP-dependent Clp protease ATP-binding subunit ClpX	165	7127_3e_X_S47
simulans	simulans	group_30390	Helicase DnaB	66	6161C,9496e,8931A_X_S60,9464C_E_S62
simulans	simulans	polA	DNA polymerase I	181	7493_2d_Sc_S52,8901-1B_Sc_S41,6266c_X_S46
simulans	simulans	polA	DNA polymerase I	437	7493_2d_Sc_S52,8901-1B_Sc_S41,6266c_X_S46
simulans	simulans	group_30396	Sensor protein kinase WalK	103	2613E_Sc_S39
chromogenes	chromogenes	group_304	deoxyribodipyrimidine photo-lyase	171	7536_2A_S98,5191_2A,6942B
simulans	simulans	dnaE	DNA-directed DNA polymerase	187	3110C_S_S54
simulans	simulans	group_3041	N-acetyltransferase domain-containing protein	20	9567C_Sc_S53
simulans	simulans	addA	ATP-dependent helicase/nuclease subunit A	293	7127_3e_X_S47
simulans	simulans	addA	ATP-dependent helicase/nuclease subunit A	60	6365c_X_S58,7681E
simulans	simulans	group_3042	CDP-glycerol:poly(Glycerophosphate) glycerophosphotransferase	133	9759A,7493_3B_Sc_S64
simulans	simulans	group_30431	hypothetical protein	396	5884c_E_S49
simulans	simulans	group_30431	hypothetical protein	63	4947b_Sc_S63,3880A
simulans	simulans	group_30435	Pyridine nucleotide-disulfide oxidoreductase	40	2613E_Sc_S39
simulans	simulans	group_30437	Na+/H+ antiporter family protein	313	9759A,7493_3B_Sc_S64
simulans	simulans	group_30438	Cytosol aminopeptidase	15	6161C,9496e,8931A_X_S60,9464C_E_S62
simulans	simulans	group_30443	DUF1462 domain-containing protein	91	6365c_X_S58,26D,8681F_S_S44,6179_2D_S_S43,6365a_S_S55,9322A_E_S50,8129E_E_S38,7681E
simulans	simulans	group_3046	hypothetical protein	169	6365c_X_S58,7681E
simulans	simulans	group_3046	hypothetical protein	561	849B_X_S48,2405B
simulans	simulans	group_3046	hypothetical protein	33	7493_3B_Sc_S64
simulans	simulans	group_30478	Energy-coupling factor transporter ATPase	45	4947b_Sc_S63
simulans	simulans	cadA	Putative cadmium-transporting ATPase	248	5884c_E_S49
simulans	simulans	group_30494	Aerobactin synthase	242	4947b_Sc_S63,5884c_E_S49
simulans	simulans	group_30495	MFS transporter	150	9272C_S_S56,2613E_Sc_S39,7270A
simulans	simulans	group_305	hypothetical protein	164	7127_3e_X_S47
simulans	simulans	group_305	hypothetical protein	61	6161C,9496e,8931A_X_S60,9464C_E_S62
simulans	simulans	group_305	hypothetical protein	65	7493_2d_Sc_S52,8901-1B_Sc_S41,6266c_X_S46,2613E_Sc_S39
simulans	simulans	group_305	hypothetical protein	61	7493_2d_Sc_S52,8901-1B_Sc_S41,6266c_X_S46
simulans	simulans	group_30513	Endonuclease MutS2	104	5884c_E_S49,9759A,7493_3B_Sc_S64,7493_2d_Sc_S52,8901-1B_Sc_S41,6266c_X_S46
simulans	simulans	group_30533	Cell cycle protein, FtsW/RodA/SpoVE family	206	3880A
simulans	simulans	group_3054	ABC transporter ATP-binding protein YtrB	42	4947b_Sc_S63,6161C,9496e,8931A_X_S60,3110C_S_S54,9464C_E_S62
simulans	simulans	group_3054	ABC transporter ATP-binding protein YtrB	92	849B_X_S48,2405B
simulans	simulans	group_30540	Divalent metal cation transporter MntH	334	7136c_X_S59,9567C_Sc_S53
simulans	simulans	group_30540	Divalent metal cation transporter MntH	152	4947b_Sc_S63
simulans	simulans	group_30543	Inner membrane ABC transporter permease protein YdcV	148	7856_8A
simulans	simulans	arsC	Arsenate-mycothiol transferase ArsC2	148	2613E_Sc_S39
simulans	simulans	group_30570	hypothetical protein	260	9759A,7493_3B_Sc_S64
simulans	simulans	yut	Urea transporter	351	6365c_X_S58
simulans	simulans	group_3058	Amino-acid carrier protein AlsT	88	6365c_X_S58,4947b_Sc_S63,7681E
simulans	simulans	group_3058	Amino-acid carrier protein AlsT	116	2613E_Sc_S39
simulans	simulans	group_30584	HTH-type transcriptional regulator LacR	384	6161C,9496e,8931A_X_S60,9464C_E_S62
simulans	simulans	group_30584	HTH-type transcriptional regulator LacR	107	9759A,7493_3B_Sc_S64
simulans	simulans	topB	DNA topoisomerase 3	183	9272C_S_S56,7270A
simulans	simulans	topB	DNA topoisomerase 3	935	5884c_E_S49
simulans	simulans	group_30611	Guanine permease	306	4947b_Sc_S63,6161C,9496e,7493_2d_Sc_S52,8901-1B_Sc_S41,8931A_X_S60,9464C_E_S62,6266c_X_S46
simulans	simulans	nrdD	Anaerobic ribonucleoside-triphosphate reductase	91	3110C_S_S54
simulans	simulans	group_3063	Alpha/beta hydrolase	69	7856_8A,3110C_S_S54
simulans	simulans	group_30634	hypothetical protein	246	7493_2d_Sc_S52,8901-1B_Sc_S41,6266c_X_S46
simulans	simulans	group_30638	Histidine kinase	41	3110C_S_S54
simulans	simulans	group_30638	Histidine kinase	107	9567C_Sc_S53,7856_8A,7136c_X_S59
simulans	simulans	group_3064	Glycine betaine transporter opuD	142	4947b_Sc_S63,6365c_X_S58,5884c_E_S49,7681E
simulans	simulans	group_30641	CDP-glycerol:poly(Glycerophosphate) glycerophosphotransferase	10	7127_3e_X_S47
simulans	simulans	group_30644	Ferredoxin--NADP reductase	106	9759A,7493_3B_Sc_S64
simulans	simulans	group_30644	Ferredoxin--NADP reductase	163	7127_3e_X_S47
simulans	simulans	group_30645	DUF2871 domain-containing protein	59	7856_8A,7493_2d_Sc_S52,8901-1B_Sc_S41,6266c_X_S46
simulans	simulans	group_30648	EamA family transporter	176	6365c_X_S58,7681E
simulans	simulans	group_30656	SAM-dependent methyltransferase	60	9759A,7493_3B_Sc_S64
simulans	simulans	group_30657	Ribosomal RNA small subunit methyltransferase I	58	3110C_S_S54
simulans	simulans	group_3066	DUF4064 domain-containing protein	200	4947b_Sc_S63
simulans	simulans	group_3066	DUF4064 domain-containing protein	200	7856_8A,3110C_S_S54
simulans	simulans	mfd	Transcription-repair-coupling factor	95	9567C_Sc_S53
simulans	simulans	group_30690	DUF4097 domain-containing protein	279	4947b_Sc_S63
simulans	simulans	group_30696	Cystathionine gamma-lyase	7	3110C_S_S54
simulans	simulans	treC	Trehalose-6-phosphate hydrolase	468	6365c_X_S58
simulans	simulans	treC	Trehalose-6-phosphate hydrolase	524	26D,8681F_S_S44,6179_2D_S_S43,6365a_S_S55,9322A_E_S50,8129E_E_S38
simulans	simulans	treC	Trehalose-6-phosphate hydrolase	421	7856_8A
simulans	simulans	dnaX	DNA polymerase III subunit gamma/tau	776	7493_2d_Sc_S52,8901-1B_Sc_S41,6266c_X_S46
simulans	simulans	group_30727	HTH-type transcriptional regulator NorG	83	9322A_E_S50
simulans	simulans	group_3075	Tagatose-6-phosphate ketose/aldose isomerase	67	9322A_E_S50
simulans	simulans	group_3075	Tagatose-6-phosphate ketose/aldose isomerase	144	26D,8129E_E_S38
simulans	simulans	group_3075	Tagatose-6-phosphate ketose/aldose isomerase	58	7856_8A
simulans	simulans	group_3075	Tagatose-6-phosphate ketose/aldose isomerase	41	4947b_Sc_S63
simulans	simulans	group_30751	HTH-type transcriptional regulator NorG	329	6161C,9496e,8931A_X_S60,9464C_E_S62
simulans	simulans	group_3076	Acyl-CoA cholesterol acyltransferase	339	9759A,7493_3B_Sc_S64
simulans	simulans	group_3076	Acyl-CoA cholesterol acyltransferase	370	4947b_Sc_S63
simulans	simulans	group_30761	Bifunctional autolysin	143	9759A,7136c_X_S59,7493_2d_Sc_S52,8901-1B_Sc_S41,6266c_X_S46,9567C_Sc_S53
simulans	simulans	group_30776	Na+/H+ antiporter NhaC family protein	27	7136c_X_S59,9567C_Sc_S53
simulans	simulans	group_3078	Flavocytochrome c	78	2613E_Sc_S39
simulans	simulans	group_3078	Flavocytochrome c	528	7681E
simulans	simulans	xpt	Xanthine phosphoribosyltransferase	162	9759A,7493_3B_Sc_S64
simulans	simulans	xpt	Xanthine phosphoribosyltransferase	49	4947b_Sc_S63
simulans	simulans	group_30791	Putative sodium:dicarboxylate symporter	62	7856_8A
simulans	simulans	group_30791	Putative sodium:dicarboxylate symporter	73	9759A,7493_3B_Sc_S64
simulans	simulans	trpS	Tryptophan--tRNA ligase	300	4947b_Sc_S63,6161C
simulans	simulans	group_30814	Limonene 1,2-monooxygenase	114	8931A_X_S60,3110C_S_S54
simulans	simulans	fabF	3-oxoacyl-[acyl-carrier-protein] synthase 2	46	8901-1B_Sc_S41,6266c_X_S46
simulans	simulans	fabF	3-oxoacyl-[acyl-carrier-protein] synthase 2	18	5884c_E_S49
simulans	simulans	fabF	3-oxoacyl-[acyl-carrier-protein] synthase 2	18	8129E_E_S38,9272C_S_S56,7270A
simulans	simulans	cstB	persulfide dioxygenase-sulfurtransferase CstB	319	7136c_X_S59,9567C_Sc_S53
simulans	simulans	group_30854	Putative hydrolase	110	6365c_X_S58,7681E
simulans	simulans	group_30854	Putative hydrolase	110	3110C_S_S54
simulans	simulans	group_3088	Cold shock protein CspA	13	8931A_X_S60
simulans	simulans	purH	Bifunctional purine biosynthesis protein PurH	225	3110C_S_S54
simulans	simulans	purD	Phosphoribosylamine--glycine ligase	37	849B_X_S48,2405B,2947E_S_S42,3880A
simulans	simulans	group_30890	ThrE-2 domain-containing protein	98	4947b_Sc_S63,9272C_S_S56,7270A
simulans	simulans	group_309	hypothetical protein	116	3880A,9322A_E_S50,6161C,9759A,9496e,7493_3B_Sc_S64,8931A_X_S60,9464C_E_S62
simulans	simulans	clpB	Chaperone protein ClpB	196	7127_3e_X_S47
simulans	simulans	cdr	Coenzyme A disulfide reductase	6	7493_2d_Sc_S52,8901-1B_Sc_S41,6266c_X_S46
simulans	simulans	cysC	Adenylyl-sulfate kinase	174	3880A
simulans	simulans	sat	Sulfate adenylyltransferase	64	3110C_S_S54
simulans	simulans	sat	Sulfate adenylyltransferase	196	6365c_X_S58,7856_8A,7681E
simulans	simulans	group_3092	hypothetical protein	171	7493_2d_Sc_S52,8901-1B_Sc_S41,6266c_X_S46
simulans	simulans	group_30923	Peptidase M28	380	6365c_X_S58,7681E
simulans	simulans	group_30926	THUMP domain protein	137	4947b_Sc_S63
simulans	simulans	group_30928	Ribonuclease HII	85	9496e,9272C_S_S56,7270A
simulans	simulans	group_30928	Ribonuclease HII	65	6161C,8931A_X_S60,3110C_S_S54
simulans	simulans	group_30931	LytR family transcriptional regulator	370	7127_3e_X_S47,2613E_Sc_S39
simulans	simulans	group_30942	Aminotransferase	89	4947b_Sc_S63,9759A,7136c_X_S59,7493_3B_Sc_S64,9567C_Sc_S53
simulans	simulans	group_30942	Aminotransferase	218	6365c_X_S58,7681E
simulans	simulans	group_3095	Glycine betaine transporter OpuD	571	26D,9759A,8681F_S_S44,6179_2D_S_S43,6365a_S_S55,7493_3B_Sc_S64
simulans	simulans	group_30980	Beta-galactosidase	144	5884c_E_S49
simulans	simulans	group_310	Serine-aspartate repeat-containing protein D	418	849B_X_S48,2405B,2947E_S_S42
simulans	simulans	group_310	Serine-aspartate repeat-containing protein D	472	849B_X_S48,2405B,2947E_S_S42
simulans	simulans	group_310	Serine-aspartate repeat-containing protein D	514	849B_X_S48,2405B,2947E_S_S42
simulans	simulans	group_310	Serine-aspartate repeat-containing protein D	434	6266c_X_S46
felis	felis	group_31032	siphovirus Gp157 family protein	68	4504C_S139
simulans	simulans	group_31055	Cell division protein FtsK	93	4947b_Sc_S63
simulans	simulans	group_31056	Transposase from transposon Tn916	181	4947b_Sc_S63,7856_8A
simulans	simulans	group_31085	Phage capsid family	534	9567C_Sc_S53
simulans	simulans	phnD	Phosphate/phosphite/phosphonate ABC transporter substrate-binding protein	96	5884c_E_S49
simulans	simulans	group_31162	DNA primase	459	8129E_E_S38
epidermidis	epidermidis	group_31387	Major tail protein	173	2795-1B_S100_1_output
felis	felis	group_31499	ERF family protein	146	6020a_S140
simulans	xylosus	arsB	arsenite efflux transporter membrane subunit ArsB	261	3332B,6431d_X_S70
delphini	simulans	arsB	arsenite efflux transporter membrane subunit ArsB	320	5884c_E_S49
simulans	simulans	group_3208	Recombinase/resolvase	200	7136c_X_S59
hominis	hominis	group_321	50S ribosomal protein L7 serine acetyltransferase	33	5969_8a_X_S10
hominis	hominis	group_321	50S ribosomal protein L7 serine acetyltransferase	110	7617A_S179
hominis	hominis	group_321	50S ribosomal protein L7 serine acetyltransferase	107	4593c_S143,3472A_S119
chromogenes	chromogenes	group_3227	Oligoendopeptidase F	391	3113-1A_S97_1_output,5960a_S145,5553_1A
chromogenes	chromogenes	group_3227	Oligoendopeptidase F	287	5960a_S145,5553_1A
chromogenes	chromogenes	group_3238	CDP-glycerol--glycerophosphate glycerophosphotransferase	408	5198_A_S121
chromogenes	chromogenes	group_3239	CPBP family intramembrane metalloprotease	125	3113-1A_S97_1_output
chromogenes	chromogenes	group_3240	Thiamine phosphate synthase	140	7138a_S169,7129_2d_S157
chromogenes	chromogenes	group_3249	Urea transporter	64	5960a_S145,5553_1A,3113-1A_S97_1_output
chromogenes	chromogenes	group_3249	Urea transporter	176	5960a_S145,5553_1A,3113-1A_S97_1_output
chromogenes	chromogenes	group_3250	DUF6056 domain-containing protein	137	5191_2A,6942B,3113-1A_S97_1_output
chromogenes	chromogenes	group_3250	DUF6056 domain-containing protein	206	5198_A_S121
chromogenes	chromogenes	group_3251	CHAP domain-containing protein	115	5191_2A,6942B
chromogenes	chromogenes	group_3288	Bacteriochlorophyll 4-vinyl reductase	173	5960a_S145
felis	felis	group_329	Bifunctional autolysin	719	1405b_S102
xylosus	xylosus	group_331	triacylglycerol lipase	938	9760A_E_S86
delphini	delphini	add	Adenosine deaminase	41	9211B_S123
delphini	delphini	add	Adenosine deaminase	78	9211B_S123
delphini	delphini	group_3318	Tagatose-6-phosphate kinase	35	9211B_S123
delphini	delphini	group_3330	Radical SAM protein	130	66A_S182
delphini	delphini	cobA	Uroporphyrinogen III methylase	352	9211B_S123,66A_S182
delphini	delphini	group_3338	Pyridine nucleotide-disulfide oxidoreductase protein	120	9211B_S123
simulans	simulans	group_335	Phage-Mu-F domain-containing protein	158	7856_8A
chromogenes	chromogenes	group_3370	YSIRK-type signal peptide-containing protein	473	5191_2A,6942B
chromogenes	chromogenes	group_3370	YSIRK-type signal peptide-containing protein	304	5960a_S145,5553_1A
simulans	simulans	group_3383	hypothetical protein	67	6161C
chromogenes	chromogenes	group_33887	AAA family ATPase	118	5191_2A,6942B
chromogenes	chromogenes	group_33894	Coproporphyrinogen III oxidase	179	5198_A_S121
chromogenes	chromogenes	group_33900	methionine adenosyltransferase	83	5198_A_S121
simulans	simulans	group_3391	Primase alpha helix protein	151	7136c_X_S59
simulans	simulans	group_3391	Primase alpha helix protein	260	7127_3e_X_S47
chromogenes	chromogenes	group_33990	Chaperone protein DnaJ	110	7536_2A_S98
chromogenes	chromogenes	group_34000	Iron chelate uptake ABC transporter family permease subunit	83	5198_A_S121
chromogenes	chromogenes	group_34022	DNA repair protein RecN	182	5191_2A,6942B
chromogenes	chromogenes	group_34093	Catalase	60	5960a_S145
chromogenes	chromogenes	group_34174	Phospho-N-acetylmuramoyl-pentapeptide-transferase	130	5960a_S145,5553_1A
chromogenes	chromogenes	group_34180	TrkH family potassium uptake protein	120	5198_A_S121
chromogenes	chromogenes	group_34270	Chaperone protein ClpB	255	5191_2A,6942B
chromogenes	chromogenes	group_34322	HPr kinase/phosphorylase	42	5198_A_S121
chromogenes	chromogenes	group_34323	UvrABC system protein A	68	5191_2A,6942B
chromogenes	chromogenes	group_34378	ATP-binding cassette domain-containing protein	136	3113-1A_S97_1_output
chromogenes	chromogenes	group_34436	NupC/NupG family nucleoside CNT transporter	195	5960a_S145,5553_1A
chromogenes	chromogenes	group_34455	Phosphate--AMP phosphotransferase	134	5198_A_S121
chromogenes	chromogenes	group_34528	L-lactate permease	120	3113-1A_S97_1_output
succinus	pseudoxylosus	rpsD	30S ribosomal protein S4	3	6915B_E_S85,1670d_S_S89,7535J
chromogenes	chromogenes	group_34633	Permease	164	5198_A_S121
chromogenes	chromogenes	group_34653	AbgT family transporter	100	7138a_S169,7129_2d_S157
chromogenes	chromogenes	group_34663	LPXTG cell wall anchor domain-containing protein	127	5198_A_S121
equorum	equorum	group_3471	Competence protein ComEC	599	7137_1C
chromogenes	chromogenes	group_34717	Carbon starvation protein A	515	3113-1A_S97_1_output
equorum	equorum	group_3571	Ribulokinase	69	2315-3A_S_S6
equorum	equorum	bla	class A beta-lactamase	288	8603a_Sc_S5
pseudoxylosus	pseudoxylosus	nusG	Transcription termination/antitermination protein NusG	217	285_2B,5191_1A
delphini	delphini	group_35845	Glutamate synthase large subunit	232	66A_S182
delphini	delphini	bioB	Biotin synthase	130	9211B_S123
delphini	delphini	group_35994	PTS sugar transporter subunit IIC	135	9211B_S123
delphini	delphini	mgtE	Magnesium transporter MgtE	489	4052B_S146,9601B_S135
delphini	delphini	group_36076	Lipoprotein	115	9211B_S123
delphini	delphini	pepT	Peptidase T	20	9211B_S123
delphini	delphini	group_36177	Dinucleotide-utilizing protein	137	66A_S182,9211B_S123
delphini	delphini	group_36186	DNA-binding response regulator	92	9211B_S123
delphini	delphini	hutU	Urocanate hydratase	27	9211B_S123
equorum	equorum	group_3643	Siderophore biosynthesis protein SbnF	439	4784f
equorum	equorum	group_3644	Siderophore biosynthesis protein SbnC	606	7677b_S_S8
equorum	equorum	group_3645	Beta-galactosidase	954	6294e_Sc_S4
equorum	equorum	group_3645	Beta-galactosidase	808	10300B_Sc_S15
equorum	equorum	group_3651	Isopentenyl-diphosphate delta-isomerase	54	2315-3A_S_S6
equorum	equorum	group_3651	Isopentenyl-diphosphate delta-isomerase	370	7137_1C
delphini	delphini	group_36662	Phosphoglucosamine mutase / phosphomannomutase	334	9211B_S123
pseudoxylosus	pseudoxylosus	groEL	Chaperonin GroEL	8	6915B_E_S85,1670d_S_S89,7535J
pseudoxylosus	pseudoxylosus	groEL	Chaperonin GroEL	15	6915B_E_S85,1670d_S_S89,7535J
pseudoxylosus	pseudoxylosus	groEL	Chaperonin GroEL	6	6915B_E_S85,1670d_S_S89,7535J
pseudoxylosus	pseudoxylosus	groEL	Chaperonin GroEL	1	6915B_E_S85
delphini	delphini	group_36859	Acyl-CoA thioesterase	83	66A_S182
pseudoxylosus	pseudoxylosus	group_3689	Diadenylate cyclase	16	6915B_E_S85,1670d_S_S89,7535J
pseudoxylosus	pseudoxylosus	fba	Fructose-bisphosphate aldolase	195	6915B_E_S85,1670d_S_S89,7535J
delphini	delphini	thiC	Phosphomethylpyrimidine synthase	76	66A_S182
delphini	delphini	nirB	Nitrite reductase [NAD(P)H], large subunit	632	66A_S182
delphini	delphini	group_37297	GAF domain-containing protein	130	66A_S182
delphini	delphini	smc	Chromosome partition protein Smc	77	66A_S182
epidermidis	epidermidis	group_376	PAP2 family protein	39	3472B,10252E_S147,2929A
epidermidis	epidermidis	group_376	PAP2 family protein	29	10252E_S147,2929A
warneri	epidermidis	group_3771	DegV domain-containing protein	60	2795-1B_S100_1_output
epidermidis	epidermidis	group_3829	HisKA-3 domain-containing protein	369	2795-1B_S100_1_output,9532A,10252E_S147,4088_3C,2870_C_S112
epidermidis	epidermidis	dppB	Oligopeptide transporter membrane permease domain	236	2795-1B_S100_1_output,3472B
warneri	warneri	group_384	Mobilization protein	134	10314b
epidermidis	epidermidis	glxK	Glycerate kinase	252	3321_A_S124,3807_A_S136
epidermidis	epidermidis	group_385	Mobilization protein	324	4947c
epidermidis	epidermidis	nreC	nitrate respiration regulation response regulator NreC	216	9306A_S137
epidermidis	epidermidis	hrtA	Putative hemin import ATP-binding protein HrtA	131	2795-1B_S100_1_output,3321_A_S124,3807_A_S136,3880B,1072_2E1_S159,2929A
epidermidis	epidermidis	abgB	Amidohydrolase	362	6121b_S172
epidermidis	epidermidis	abgB	Amidohydrolase	60	470A
epidermidis	epidermidis	lolD	Putative hemin import ATP-binding protein HrtA	155	5157A,3321_A_S124,9532A,10252E_S147,3807_A_S136,6121b_S172,2929A
epidermidis	epidermidis	argE	putative succinyl-diaminopimelate desuccinylase	118	2712_A_S183
epidermidis	epidermidis	argE	putative succinyl-diaminopimelate desuccinylase	177	470A
epidermidis	epidermidis	argE	putative succinyl-diaminopimelate desuccinylase	177	283A,4088_3C,4947c,2870_C_S112
epidermidis	epidermidis	argE	putative succinyl-diaminopimelate desuccinylase	177	5157A,3321_A_S124,3807_A_S136,2929A
epidermidis	epidermidis	ptsN	EIIA	70	800A
epidermidis	epidermidis	bioW	6-carboxyhexanoate--CoA ligase	168	800A
epidermidis	epidermidis	araJ	Antibiotic resistance protein	17	2929A
epidermidis	epidermidis	gehC	YSIRK domain-containing triacylglycerol lipase GehC	446	800A
epidermidis	epidermidis	group_3933	hypothetical protein	43	4947c,283A
epidermidis	epidermidis	dabA	putative inorganic carbon transporter subunit DabA	1084	9306A_S137
epidermidis	epidermidis	pgpB	PAP2 family protein	103	4088_3C,2870_C_S112,3880B,1072_2E1_S159,6121b_S172,2929A,283A
epidermidis	epidermidis	group_3957	DUF3899 domain-containing protein	94	9306A_S137
epidermidis	epidermidis	iucA	Siderophore synthetase component IucA/IucC/SbnC	641	9306A_S137
felis	simulans	tnp-IS6	IS6 family transposase	100	6161C
epidermidis	epidermidis	group_4018	Major facilitator superfamily protein	133	10252E_S147
equorum	equorum	group_40210	Putative sugar diacid recognition	400	7137_1C
epidermidis	epidermidis	thiF	ThiF family protein	182	4088_3C,2870_C_S112
lugdunensis	epidermidis	spoIVCA	Cassette chromosome recombinase B2	650	2929A
hominis	hominis	group_4058	Sodium:proton antiporter	976	3112_S178
hominis	hominis	xylB,gntK	Gluconokinase	138	3585_A_S131
hominis	hominis	xylB,gntK	Gluconokinase	176	3112_S178,1706F
hominis	hominis	group_4063	FUSC family protein	134	3472A_S119
hominis	hominis	group_4068	ABC transporter substrate-binding protein	163	5969_8a_X_S10,1824F
hominis	hominis	group_4081	Conserved domain protein	98	1706F
hominis	hominis	group_4088	Alkaline phosphatase	152	5969_8a_X_S10,3472A_S119
hominis	hominis	group_4088	Alkaline phosphatase	368	3112_S178
hominis	hominis	group_4093	hypothetical protein	476	3585_A_S131
hominis	hominis	group_4094	MFS transporter	211	1706F
hominis	hominis	group_4094	MFS transporter	448	4593c_S143,7840C_S191,7617A_S179
hominis	hominis	group_4095	DNA-binding protein	810	3112_S178
hominis	hominis	group_4098	Penicillin-binding protein	495	5969_8a_X_S10,1824F
hominis	hominis	group_4099	Urease accessory protein UreD	329	5969_8a_X_S10,1824F
hominis	hominis	group_4101	MFS transporter	323	4593c_S143,3472A_S119
hominis	hominis	group_4103	CPBP family intramembrane metalloprotease	262	3112_S178,1706F
hominis	hominis	group_4106	BCCT family transporter	40	3472A_S119
hominis	hominis	panC	Pantothenate synthetase	297	3472A_S119
chromogenes	chromogenes	group_41155	Winged helix-turn-helix transcriptional regulator	86	5191_2A,6942B
capitis	capitis	group_41471	D-lactate dehydrogenase	122	6489e_S122
hominis	hominis	aroD	3-dehydroquinate dehydratase	240	3112_S178
felis	felis	group_416	hypothetical protein	59	773D,4504C_S139
felis	felis	group_416	hypothetical protein	359	773D
simulans	simulans	group_417	hypothetical protein	287	7127_3e_X_S47,6365c_X_S58,4947b_Sc_S63,7493_2d_Sc_S52,7681E
hominis	hominis	group_4177	HlyD family efflux transporter periplasmic adaptor subunit	122	3472A_S119
equorum	equorum	group_41814	Malate permease	145	584_4C_S_S7
simulans	simulans	group_419	PVL ORF-50-like family	86	9759A,7493_3B_Sc_S64
felis	felis	group_42	hypothetical protein	1671	65A_S164
felis	felis	group_42	hypothetical protein	457	8556a_S106,10366C_S173
hominis	hominis	group_4206	Putative hemin transport system permease protein HrtB	365	3585_A_S131
hominis	hominis	group_4211	FAD-binding-3 domain-containing protein	357	3472A_S119
hominis	hominis	nhaC	Na+/H+ antiporter NhaC	402	3585_A_S131
hominis	hominis	nhaC	Na+/H+ antiporter NhaC	314	7840C_S191,7617A_S179
hominis	hominis	group_4221	Glyoxalase-like-dom domain-containing protein	206	10252F_S190,617A_S167
hominis	hominis	group_4221	Glyoxalase-like-dom domain-containing protein	157	1706F
hominis	hominis	group_4224	hypothetical protein	74	3472A_S119
hominis	hominis	group_4225	hypothetical protein	25	1706F
hominis	hominis	group_4228	BCCT family transporter	178	10252F_S190,3472A_S119,617A_S167
hominis	hominis	group_4240	Alpha/beta hydrolase	100	3472A_S119
simulans	simulans	group_427	YPDG domain-containing protein	1423	7856_8A
xylosus	xylosus	group_4285	Peptidase M24 family protein	218	7336_2a_X_S71
felis	felis	group_43	hypothetical protein	257	5365a_S116
felis	felis	group_43	hypothetical protein	8	2943C_S186
felis	felis	group_43	hypothetical protein	142	7515E_S188
felis	felis	group_43	hypothetical protein	1160	7515E_S188,4602_AN3_S151
felis	felis	group_43	hypothetical protein	53	2943C_S186
felis	felis	group_43	hypothetical protein	1400	5365a_S116
felis	felis	group_43	hypothetical protein	270	1205C_S185
felis	felis	group_43	hypothetical protein	1377	5365a_S116,773D
felis	felis	group_43	hypothetical protein	2845	5161c_S104
felis	felis	group_43	hypothetical protein	246	1785A_S126
pseudoxylosus	pseudoxylosus	group_4305	LLM class flavin-dependent oxidoreductase	272	285_2B,5191_1A
pseudoxylosus	xylosus	group_4367	Glycerol uptake facilitator	19	8144A
pseudoxylosus	pseudoxylosus	group_4371	Putative pyruvate flavodoxin ferredoxin oxidoreductase alpha subunit	206	10284A,3581D_S_S66
pseudoxylosus	pseudoxylosus	group_4420	50S ribosomal protein L7ae-like protein	41	6915B_E_S85,1670d_S_S89,7535J
xylosus	xylosus	group_4421	CoA transferase subunit A	44	9622_19A,8144A,1625C_S_S77
xylosus	xylosus	group_4433	TRAP transporter large permease subunit	407	9622_19A,8144A,1625C_S_S77
pseudoxylosus	xylosus	group_4516	Tripartite tricarboxylate transporter TctA family	29	7336_2a_X_S71
pseudoxylosus	xylosus	group_4516	Tripartite tricarboxylate transporter TctA family	32	1625C_S_S77
simulans	simulans	group_45273	DNA translocase SftA	245	2613E_Sc_S39,9759A
simulans	simulans	group_45273	DNA translocase SftA	152	5884c_E_S49
simulans	simulans	group_45273	DNA translocase SftA	209	3880A
xylosus	xylosus	group_4529	Acyl-CoA synthetase	133	6436a_X_S82,6915A
pseudoxylosus	xylosus	lmr(B)	Major facilitator superfamily permease	317	9760A_E_S86,6436a_X_S82,6915A
xylosus	xylosus	group_45419	Peptide ABC transporter substrate-binding protein	261	7336_2a_X_S71
pseudoxylosus	xylosus	parC,gyrA	DNA gyrase subunit A	42	6265_7A,4970_G_Sc_S75
xylosus	xylosus	parC,gyrA	DNA gyrase subunit A	608	1625C_S_S77
xylosus	xylosus	group_4576	Na/Pi cotransporter family protein	140	9622_19A,8144A
xylosus	xylosus	group_4576	Na/Pi cotransporter family protein	796	1625C_S_S77
xylosus	xylosus	group_4576	Na/Pi cotransporter family protein	92	9622_19A,8144A
delphini	delphini	group_45832	Membrane protein	190	9211B_S123
pseudoxylosus	xylosus	group_4589	Na+ H+ antiporter	57	9622_19A,8144A
xylosus	pseudoxylosus	group_4604	Acyl-CoA dehydrogenase	29	285_2B,5191_1A
xylosus	xylosus	mprF	Phosphatidylglycerol lysyltransferase	376	9622_19A
xylosus	xylosus	mprF	Phosphatidylglycerol lysyltransferase	61	7047c_S_S79
simulans	simulans	group_46339	Putative hydrolase	80	5884c_E_S49
xylosus	xylosus	group_4651	Putative hemin import ATP-binding protein HrtA	104	4542_E_S_S90,7979D,6841E,7493_4A_Sc_S76,4487A_X_S81,7482d_X_S83
pseudoxylosus	xylosus	group_4651	Putative hemin import ATP-binding protein HrtA	53	4542_E_S_S90,7979D,6841E,7493_4A_Sc_S76,4487A_X_S81,7482d_X_S83
pseudoxylosus	pseudoxylosus	group_4659	O-acetylhomoserine sulfhydrylase	95	10284A,3581D_S_S66
epidermidis	epidermidis	gph	Hydrolase, haloacid dehalogenase-like family	31	2712_A_S183
equorum	equorum	group_46666	DD-transpeptidase	966	7137_1C
pseudoxylosus	pseudoxylosus	group_4691	Cell division protein ZipA	131	5191_1A
pseudoxylosus	pseudoxylosus	group_4714	IDEAL domain-containing protein	30	6915B_E_S85,1670d_S_S89,7535J
pseudoxylosus	pseudoxylosus	group_4714	IDEAL domain-containing protein	6	6915B_E_S85,1670d_S_S89,7535J
xylosus	xylosus	group_4715	Competence protein ComK	43	9731B_E_S74,6167a,7336_2a_X_S71
pseudoxylosus	xylosus	group_4717	Phage portal protein	50	4971_C_Sc_S87
epidermidis	warneri	group_476	Arsenate reductase	16	7324A
hominis	hominis	group_476	Arsenate reductase	37	3585_A_S131
hominis	warneri	group_476	Arsenate reductase	98	7324A
hominis	epidermidis	group_476	Arsenate reductase	47	6101a_S160
epidermidis	hominis	group_476	Arsenate reductase	50	1706F
xylosus	xylosus	group_4788	CamS family sex pheromone protein	450	4971_C_Sc_S87,9731B_E_S74,6167a
simulans	agnetis	copB	putative copper-transporting P-type ATPase B	802	4727_3A_S125
warneri	warneri	group_4887	Ferrous iron transporter B	453	7324A
warneri	warneri	group_4924	hypothetical protein	614	6436b,8717_2B,1706E
warneri	warneri	xylB	Xylulose kinase	124	7324A
warneri	warneri	group_4938	ABC transporter permease	120	7324A
warneri	warneri	group_4943	hypothetical protein	147	8717_2B
warneri	warneri	alsS	Acetolactate synthase AlsS	152	8717_2B
warneri	warneri	group_4962	Aspartate aminotransferase family protein	128	1706E
epidermidis	epidermidis	potE	Amino acid permease	270	3472B,800A
xylosus	xylosus	group_497	GHKL domain-containing protein	381	1625C_S_S77,9622_19A,8144A
pseudoxylosus	xylosus	group_498	GHKL domain-containing protein	355	6265_7A
equorum	equorum	group_500	Tripartite tricarboxylate transporter family receptor	160	8603a_Sc_S5,7137_1C
felis	felis	group_5024	Helix-turn-helix domain-containing protein	100	405D_S127
felis	felis	group_5026	DNA-binding response regulator	89	405D_S127
felis	felis	group_5037	Putative hemin transport system permease protein HrtB	78	405D_S127
felis	felis	group_5099	hypothetical protein	92	8556a_S106
felis	felis	group_5101	Carbon-nitrogen family hydrolase	43	10366C_S173
felis	felis	group_5101	Carbon-nitrogen family hydrolase	43	8378A_S165
xylosus	xylosus	group_513	hypothetical protein	82	9760A_E_S86
xylosus	xylosus	group_5170	Lactose phosphotransferase system repressor	54	6407e_E_S73
xylosus	xylosus	group_5172	Accessory Sec system GspB-transporter	15	3332B,6436a_X_S82,6915A,6431d_X_S70,6407e_E_S73
xylosus	xylosus	group_5175	Bacterial membrane protein YfhO	1074	4971_C_Sc_S87
felis	felis	group_518	phage tail protein	677	7407A_S176
felis	felis	group_518	phage tail protein	1310	8841A_S142
xylosus	xylosus	group_5214	RDD family protein	119	4542_E_S_S90,7979D,6841E,7493_4A_Sc_S76,4487A_X_S81,7482d_X_S83
lugdunensis	epidermidis	spoIVCA	Cassette chromosome recombinase C	281	5157A
xylosus	xylosus	group_5233	Xylulose kinase	353	7047c_S_S79
xylosus	xylosus	lacZ	Beta-galactosidase	45	6436a_X_S82,9760A_E_S86,6915A
xylosus	xylosus	group_5257	DUF4188 domain-containing protein	76	6725C,9758A_S_S80
xylosus	xylosus	group_5277	ABC transporter	428	4971_C_Sc_S87
simulans	simulans	group_529	hypothetical protein	40	5884c_E_S49
xylosus	xylosus	group_5294	Uroporphyrinogen III methylase	114	9622-36B_X_S84,693_2B_S_S67,1072_2B
xylosus	xylosus	group_5296	MsnO8 family LLM class oxidoreductase	46	4971_C_Sc_S87
xylosus	xylosus	group_5310	DUF805 domain-containing protein	193	4542_E_S_S90,7979D,6841E,7493_4A_Sc_S76,3685_B_S_S78,4487A_X_S81,7482d_X_S83,7336_2a_X_S71
xylosus	xylosus	group_5322	Efflux RND transporter permease subunit	22	6436a_X_S82
xylosus	xylosus	group_5337	SDR family oxidoreductase	53	3332B,6431d_X_S70
xylosus	xylosus	group_5339	Fructosamine kinase family protein	151	6407e_E_S73
epidermidis	epidermidis	group_5375	Tandem-type lipoprotein	54	2929A
epidermidis	epidermidis	group_5375	Tandem-type lipoprotein	228	6101a_S160,2795-1B_S100_1_output
epidermidis	epidermidis	ypbQ	Isoprenylcysteine carboxyl methyltransferase family protein	112	283A,4947c
felis	felis	group_5402	hypothetical protein	135	7407A_S176,7845_1A,3541C_S115,5161c_S104,1405b_S102,26A_S162,8378A_S165,1657A_S114,8841A_S142,8525B_S189,8158A_S153,8562A_S118
felis	felis	group_5456	hypothetical protein	102	8378A_S165
felis	felis	group_5457	hypothetical protein	209	8556a_S106,8525B_S189
felis	felis	group_5458	hypothetical protein	77	7845_1A
felis	felis	group_5466	hypothetical protein	139	4504C_S139,1785A_S126,5707a_S128,65A_S164,1831A_S138
felis	felis	group_5474	BIG2 domain-containing protein	335	6490a_S152
felis	felis	group_5479	Peptidase-M78 domain-containing protein	163	5161c_S104
xylosus	succinus	sufB	UPF0051 protein SAR0880	24	5884A,6166a_E_S61
felis	pseudoxylosus	sufB	UPF0051 protein SAR0880	13	285_2B,10284A,5191_1A,3581D_S_S66
epidermidis	succinus	sufB	UPF0051 protein SAR0880	45	5884A,6166a_E_S61
lugdunensis	succinus	sufB	UPF0051 protein SAR0880	41	5884A
felis	succinus	sufB	UPF0051 protein SAR0880	13	5884A
xylosus	succinus	sufB	UPF0051 protein SAR0880	195	5884A,6166a_E_S61
chromogenes	agnetis	sufB	UPF0051 protein SAR0880	68	7336_29A_S105,4727_3A_S125,6361e_S103
delphini	pseudoxylosus	sufB	UPF0051 protein SAR0880	13	6915B_E_S85,1670d_S_S89,7535J
hominis	hominis	group_5619	5-methylcytosine-specific restriction protein B	1019	5969_8a_X_S10
simulans	simulans	group_5663	Aldo/keto reductase	73	9759A,7493_3B_Sc_S64
simulans	simulans	pepF	Oligoendopeptidase F	94	7127_3e_X_S47
simulans	simulans	ptsG	PTS system glucoside-specific EIICBA component	253	6161C,9496e,8931A_X_S60,9464C_E_S62,2613E_Sc_S39
simulans	simulans	ptsG	PTS system glucoside-specific EIICBA component	296	9272C_S_S56,7270A
simulans	simulans	group_5683	Transcriptional regulator, effector binding domain protein	15	6365c_X_S58,7856_8A,5884c_E_S49,9759A,7493_3B_Sc_S64,7681E
simulans	simulans	group_5686	CRISPR-associated endonuclease Cas1	151	7136c_X_S59,9567C_Sc_S53
simulans	simulans	group_5696	Ser/Thr phosphatase family protein	36	6365c_X_S58,7681E
simulans	simulans	group_5696	Ser/Thr phosphatase family protein	385	5884c_E_S49
simulans	simulans	group_5696	Ser/Thr phosphatase family protein	354	4947b_Sc_S63
simulans	simulans	group_5706	hypothetical protein	49	7493_3B_Sc_S64
simulans	simulans	group_5708	NAD dependent epimerase/dehydratase family protein	371	9759A,7493_3B_Sc_S64,9272C_S_S56,7270A
simulans	simulans	group_5718	Phage protein	25	6161C,7136c_X_S59,8931A_X_S60
simulans	simulans	group_5734	Flavin-Reduct domain-containing protein	222	26D,8681F_S_S44,6179_2D_S_S43,7136c_X_S59,6365a_S_S55,9322A_E_S50,3110C_S_S54,8129E_E_S38,9567C_Sc_S53
simulans	simulans	group_5744	DUF4015 domain-containing protein	56	849B_X_S48,2405B,2947E_S_S42
simulans	simulans	group_5755	GroES-like protein	399	2613E_Sc_S39,9759A,7493_3B_Sc_S64
simulans	simulans	group_5757	Glycerate 2-kinase	68	7127_3e_X_S47,9759A,7493_3B_Sc_S64
simulans	simulans	group_5757	Glycerate 2-kinase	76	5884c_E_S49,3110C_S_S54
simulans	simulans	group_5758	hypothetical protein	39	6365c_X_S58,7681E
simulans	simulans	group_5758	hypothetical protein	244	9322A_E_S50
simulans	simulans	group_5758	hypothetical protein	144	9322A_E_S50
simulans	simulans	group_5758	hypothetical protein	197	2947E_S_S42
simulans	simulans	group_5758	hypothetical protein	487	2613E_Sc_S39
simulans	simulans	group_5769	GRAM-POS-ANCHORING domain-containing protein	98	7493_2d_Sc_S52,8901-1B_Sc_S41,6266c_X_S46
simulans	simulans	group_5769	GRAM-POS-ANCHORING domain-containing protein	119	7493_2d_Sc_S52,8901-1B_Sc_S41,6266c_X_S46
simulans	simulans	group_5769	GRAM-POS-ANCHORING domain-containing protein	452	9322A_E_S50
simulans	simulans	group_5769	GRAM-POS-ANCHORING domain-containing protein	247	7493_3B_Sc_S64,9759A,9322A_E_S50
simulans	simulans	group_5770	Peptidase-S11 domain-containing protein	44	7136c_X_S59,9567C_Sc_S53
simulans	simulans	nirB	Nitrite reductase [NAD(P)H]	471	9272C_S_S56,7270A
simulans	simulans	group_5797	hypothetical protein	423	7856_8A,6365c_X_S58,7681E
simulans	simulans	group_5797	hypothetical protein	477	7856_8A
simulans	simulans	group_5813	Amidohydrolase	170	7856_8A
simulans	simulans	group_5813	Amidohydrolase	156	3110C_S_S54
simulans	simulans	group_5818	Hemerythrin domain-containing protein	467	6365c_X_S58,7681E,9272C_S_S56
epidermidis	epidermidis	group_582	hypothetical protein	89	6121b_S172
simulans	simulans	group_5852	Xylulose kinase	31	2613E_Sc_S39
simulans	simulans	group_5852	Xylulose kinase	70	7136c_X_S59,9567C_Sc_S53
simulans	simulans	group_5852	Xylulose kinase	61	9272C_S_S56,9322A_E_S50,7270A
simulans	simulans	group_5852	Xylulose kinase	61	2613E_Sc_S39
simulans	simulans	group_5852	Xylulose kinase	81	9759A,7493_3B_Sc_S64
simulans	simulans	group_5852	Xylulose kinase	5	2613E_Sc_S39
simulans	simulans	group_5852	Xylulose kinase	213	7136c_X_S59,7127_3e_X_S47
simulans	simulans	group_5852	Xylulose kinase	269	9759A,7493_3B_Sc_S64
simulans	simulans	group_5855	zinc-ribbon-2 domain-containing protein	133	9322A_E_S50
simulans	simulans	group_5855	zinc-ribbon-2 domain-containing protein	22	9272C_S_S56,7270A
simulans	simulans	group_5856	Zinc ribbon domain-containing protein	142	7127_3e_X_S47
simulans	simulans	group_5861	Alkyl hydroperoxide reductase AhpD	20	9322A_E_S50
simulans	simulans	group_5868	L-carnitine dehydrogenase	87	9759A,7493_3B_Sc_S64,7493_2d_Sc_S52,8901-1B_Sc_S41,6266c_X_S46
simulans	simulans	nagB	Glucosamine-6-phosphate deaminase	22	849B_X_S48,2405B,2947E_S_S42
simulans	simulans	group_5889	Amino acid permease	41	7856_8A,5884c_E_S49,3110C_S_S54
simulans	simulans	group_5904	Kinase, PfkB family	59	7136c_X_S59,9567C_Sc_S53
simulans	simulans	group_5904	Kinase, PfkB family	329	6365c_X_S58,7681E
felis	felis	group_5919	hypothetical protein	46	26A_S162
xylosus	xylosus	group_592	Beta-helix domain-containing protein	433	9622_19A
simulans	simulans	nusA	Transcription termination/antitermination protein NusA	17	3880A
simulans	simulans	group_5938	ORF6C domain-containing protein	115	9322A_E_S50
simulans	simulans	group_5949	MBL fold metallo-hydrolase	166	8681F_S_S44
warneri	warneri	group_604	Site-specific integrase	152	7324A
warneri	epidermidis	group_604	Site-specific integrase	34	470A
warneri	epidermidis	group_604	Site-specific integrase	152	470A
epidermidis	warneri	group_604	Site-specific integrase	196	10314b
epidermidis	epidermidis	group_604	Site-specific integrase	95	470A,1072_2E1_S159
warneri	epidermidis	group_604	Site-specific integrase	114	4088_3C
warneri	warneri	group_604	Site-specific integrase	114	7324A
warneri	epidermidis	group_604	Site-specific integrase	25	1072_2E1_S159
epidermidis	warneri	group_604	Site-specific integrase	166	7324A
epidermidis	epidermidis	group_604	Site-specific integrase	166	4088_3C,1072_2E1_S159
epidermidis	epidermidis	group_6109	hypothetical protein	29	2870_C_S112
simulans	simulans	group_6115	Phage tail assembly chaperone protein, TAC	102	6161C,7136c_X_S59
simulans	simulans	group_6116	Putative tail protein	125	6161C
simulans	simulans	group_6116	Putative tail protein	214	7856_8A
simulans	simulans	group_6123	hypothetical protein	25	3110C_S_S54
hominis	hominis	group_6134	ABC transporter substrate-binding protein	129	4593c_S143
chromogenes	chromogenes	group_6156	Aminotransferase class V-fold PLP-dependent enzyme	202	5191_2A,6942B
chromogenes	chromogenes	group_6178	Heptaprenyl diphosphate synthase	439	7138a_S169,7129_2d_S157
chromogenes	chromogenes	group_6206	16S rRNA m5C967 methyltransferase	111	5960a_S145,5553_1A,5198_A_S121
chromogenes	chromogenes	group_6216	RNA methyltransferase	124	3113-1A_S97_1_output
chromogenes	chromogenes	group_6264	HAD-IA family hydrolase	206	5960a_S145,5553_1A,3113-1A_S97_1_output
chromogenes	chromogenes	group_6269	Histidine kinase	218	5198_A_S121
chromogenes	chromogenes	group_6282	Deoxyribose-phosphate aldolase	200	3113-1A_S97_1_output
xylosus	equorum	group_63	Resolvase/invertase-type recombinase catalytic domain-containing protein	15	8603a_Sc_S5
xylosus	xylosus	group_634	Competence protein	154	9731B_E_S74,6167a,6407e_E_S73
chromogenes	chromogenes	group_6394	YycI domain-containing protein	231	5198_A_S121
xylosus	xylosus	group_643	oxidoreductase	402	9622-36B_X_S84,693_2B_S_S67,1072_2B
xylosus	xylosus	group_643	oxidoreductase	189	3332B,6436a_X_S82,9760A_E_S86,6915A,6431d_X_S70,6407e_E_S73
simulans	simulans	group_6503	Type I restriction enzyme R Protein	419	7681E,6365c_X_S58
delphini	delphini	group_6512	ABC transporter ATP-binding protein	290	66A_S182
delphini	delphini	group_6513	Macrolide-efflux protein	401	9211B_S123
xylosus	xylosus	group_652	Cupin domain-containing protein	51	1625C_S_S77
delphini	delphini	group_6530	Membrane protein	174	66A_S182
delphini	delphini	group_6537	TPR domain protein	113	66A_S182,9211B_S123
delphini	delphini	group_6545	DUF218 domain-containing protein	452	9211B_S123
delphini	delphini	group_6548	Membrane protein	114	9211B_S123
simulans	simulans	group_658	Acetyltransferase, GNAT family	9	7136c_X_S59,9567C_Sc_S53
delphini	delphini	group_6583	23S rRNA (Uracil(1939)-C(5))-methyltransferase RlmD	75	66A_S182
delphini	delphini	group_6584	Methylated-DNA--[protein]-cysteine S-methyltransferase	48	9211B_S123
delphini	delphini	group_6591	Putative competence-damage inducible protein	105	66A_S182
simulans	simulans	group_664	GRAM-POS-ANCHORING domain-containing protein	695	2405B
simulans	simulans	group_666	ABC transporter permease	476	7127_3e_X_S47
simulans	simulans	group_666	ABC transporter permease	88	7856_8A
simulans	simulans	group_666	ABC transporter permease	188	7856_8A
simulans	simulans	group_666	ABC transporter permease	85	2613E_Sc_S39
agnetis	agnetis	group_6662	Choline transport ATP-binding protein OpuBA	245	6361e_S103
agnetis	agnetis	group_6662	Choline transport ATP-binding protein OpuBA	190	6361e_S103
chromogenes	chromogenes	group_6744	Amidase domain-containing protein	374	3113-1A_S97_1_output
simulans	simulans	group_675	hypothetical protein	402	3880A
simulans	simulans	group_675	hypothetical protein	717	6179_2D_S_S43,8129E_E_S38
simulans	simulans	group_676	peptidoglycan DD-metalloendopeptidase family protein	860	26D,6179_2D_S_S43
simulans	simulans	group_6800	Glycine betaine transporter BetL	239	7127_3e_X_S47
xylosus	pseudoxylosus	hxlA	3-hexulose-6-phosphate synthase 2	50	285_2B
simulans	simulans	group_6818	Putative glycosyltransferase EpsJ	184	4947b_Sc_S63
simulans	simulans	group_6818	Putative glycosyltransferase EpsJ	23	3880A
equorum	equorum	group_7271	3-hydroxybutyrate dehydrogenase	121	4784f
xylosus	xylosus	rpoC	DNA-directed RNA polymerase subunit beta'	517	9622_19A,8144A,1625C_S_S77
equorum	equorum	budA	Alpha-acetolactate decarboxylase	179	6301b_Sc_S16,7137_1C
epidermidis	epidermidis	capA	Bacterial capsule synthesis protein	734	3472B
equorum	equorum	group_7414	Amino acid carrier protein	254	6294e_Sc_S4,584_4C_S_S7
equorum	equorum	xylB	Xylulose kinase	271	10300B_Sc_S15
equorum	equorum	group_7439	PKS-ER domain-containing protein	123	7137_1C
pseudoxylosus	pseudoxylosus	atpD	ATP synthase subunit beta	70	6915B_E_S85,1670d_S_S89,7535J
pseudoxylosus	pseudoxylosus	atpD	ATP synthase subunit beta	136	6915B_E_S85,1670d_S_S89,7535J
pseudoxylosus	xylosus	atpD	ATP synthase subunit beta	136	9622_19A,8144A,1625C_S_S77
equorum	equorum	group_7525	Lysine decarboxylase	295	10300B_Sc_S15
hominis	epidermidis	yraQ	permease	189	10252E_S147
epidermidis	capitis	yraQ	permease	107	6489e_S122,283C_S166
epidermidis	epidermidis	yraQ	permease	187	6101a_S160,9306A_S137,9532A,4947c,2929A,283A
epidermidis	hominis	yraQ	permease	56	4593c_S143,10252F_S190,617A_S167
epidermidis	epidermidis	corB	DUF21 domain-containing protein	34	2929A
epidermidis	epidermidis	group_761	Putative flavoprotein monooxygenase	127	9532A,10252E_S147
epidermidis	epidermidis	group_761	Putative flavoprotein monooxygenase	201	470A
epidermidis	epidermidis	group_761	Putative flavoprotein monooxygenase	215	2929A
epidermidis	epidermidis	group_761	Putative flavoprotein monooxygenase	70	3472B
epidermidis	epidermidis	group_765	Oleate hydratase	123	800A
epidermidis	epidermidis	group_765	Oleate hydratase	115	3472B
epidermidis	epidermidis	group_765	Oleate hydratase	365	3472B
epidermidis	epidermidis	group_765	Oleate hydratase	197	9306A_S137
epidermidis	epidermidis	group_765	Oleate hydratase	67	3472B
hominis	hominis	group_773	MerR family transcriptional regulator	165	3585_A_S131
epidermidis	epidermidis	thiI	putative tRNA sulfurtransferase	76	5157A
hominis	hominis	group_774	CAAX protease	294	1706F
hominis	hominis	group_774	CAAX protease	39	3585_A_S131
epidermidis	epidermidis	group_7746	Beta-class phenol-soluble modulin	20	9532A
epidermidis	epidermidis	yfhO	Bacterial membrane protein YfhO	288	4947c,283A
lugdunensis	hominis	spoIVCA	Cassette chromosome recombinase B4	73	5969_8a_X_S10
hominis	hominis	spoIVCA	Cassette chromosome recombinase B4	107	1824F
hominis	hominis	spoIVCA	Cassette chromosome recombinase B4	88	5969_8a_X_S10
simulans	simulans	group_78	Surface protein	188	6365a_S_S55
simulans	simulans	group_78	Surface protein	60	4947b_Sc_S63
epidermidis	epidermidis	gltB2	Glu-synthase domain-containing protein	323	5157A,4088_3C,2870_C_S112,6121b_S172
epidermidis	epidermidis	group_7853	Putative hemin transport system permease protein HrtB	744	470A,9532A,4088_3C,2870_C_S112
epidermidis	epidermidis	group_7855	hypothetical protein	508	6121b_S172
epidermidis	epidermidis	nikD	ABC transporter, ATP-binding protein	35	2929A
epidermidis	epidermidis	group_7889	NADPH:quinone reductase	104	8406_4A,2321_2a_S171,4371A,5383b,7840E_S113
epidermidis	epidermidis	bioB	Biotin synthase	76	470A,8406_4A,9532A,2321_2a_S171,10252E_S147,4371A,5383b,7840E_S113,2929A
epidermidis	epidermidis	lys2b	Acyl-CoA synthetase	299	9532A,6121b_S172,2929A
epidermidis	epidermidis	betT	Transporter, betaine/carnitine/choline family	26	2712_A_S183
epidermidis	epidermidis	acrA	Efflux transporter, RND family, MFP subunit	161	3880B
epidermidis	epidermidis	phnB	VOC family protein	26	8406_4A,2321_2a_S171,4371A,5383b,3880B,7840E_S113,1072_2E1_S159
epidermidis	epidermidis	group_7978	Phage major capsid protein	264	10252E_S147
epidermidis	epidermidis	abc-f	ABC-F type ribosomal protection protein	302	2712_A_S183
equorum	xylosus	group_80	Replication-associated protein RepA	247	9760A_E_S86
epidermidis	epidermidis	tagH	ABC transporter ATP-binding protein	694	800A
epidermidis	epidermidis	murF	UDP-N-acetylmuramoyl-tripeptide--D-alanyl-D-alanine ligase	142	2712_A_S183
xylosus	equorum	group_81	Replication initiator protein	74	584_4C_S_S7
xylosus	xylosus	group_81	Replication initiator protein	142	6841E,4487A_X_S81
epidermidis	epidermidis	potE	Putrescine transporter	266	2795-1B_S100_1_output
hominis	hominis	group_8115	Copper resistance protein CopC	752	4593c_S143,3585_A_S131
hominis	hominis	group_8134	ABC transporter ATP-binding protein	95	5969_8a_X_S10,1824F
hominis	hominis	group_8138	DUF1307 domain-containing protein	133	3472A_S119
hominis	hominis	group_8146	Sodium:proton antiporter	118	4593c_S143
hominis	hominis	group_8168	DUF4015 domain-containing protein	95	7840C_S191
hominis	hominis	group_8178	LLM class flavin-dependent oxidoreductase	171	5969_8a_X_S10
hominis	hominis	arcA	Arginine deiminase	116	5969_8a_X_S10
hominis	hominis	group_8187	YfcC family protein	734	1824F
hominis	hominis	group_8193	MFS transporter	26	7840C_S191,7617A_S179
hominis	hominis	group_8196	DUF3169 domain-containing protein	177	3585_A_S131
hominis	hominis	group_8199	Oleate hydratase	734	3585_A_S131,3472A_S119
hominis	hominis	group_8199	Oleate hydratase	567	7840C_S191,7617A_S179
hominis	hominis	group_8201	Urease accessory protein UreF	40	4593c_S143
hominis	hominis	group_8202	Phosphoglucomutase	865	4593c_S143,3472A_S119
hominis	hominis	group_8205	Glucosamine-6-phosphate deaminase	97	5969_8a_X_S10,1824F
hominis	hominis	group_8221	Alcohol dehydrogenase	157	1706F
hominis	hominis	group_8254	YibE/F-like protein	335	1706F
hominis	hominis	group_8270	Aquaporin	99	3112_S178,1706F
hominis	hominis	rnhC	Ribonuclease HIII	210	10252F_S190,617A_S167
hominis	hominis	group_8305	Spermidine/putrescine ABC transporter substrate-binding protein	314	3585_A_S131
hominis	hominis	group_8325	Globin	81	3585_A_S131
hominis	hominis	murB	UDP-N-acetylenolpyruvoylglucosamine reductase	266	5969_8a_X_S10,1824F
hominis	hominis	group_8377	hypothetical protein	109	7840C_S191,3585_A_S131
hominis	hominis	group_8383	AraC family transcriptional regulator	708	7617A_S179
epidermidis	equorum	group_84	Replication initiator protein	163	10180B
xylosus	xylosus	group_841	hypothetical protein	40	7047c_S_S79
xylosus	xylosus	group_842	GNAT family N-acetyltransferase	167	6436a_X_S82,3332B,6265_7A,4970_G_Sc_S75,9760A_E_S86,6915A,6431d_X_S70,7336_2a_X_S71
xylosus	xylosus	group_845	NAD-dependent epimerase/dehydratase, putative	83	6407e_E_S73
warneri	xylosus	group_845	NAD-dependent epimerase/dehydratase, putative	40	6436a_X_S82,6915A,1625C_S_S77
xylosus	xylosus	group_845	NAD-dependent epimerase/dehydratase, putative	123	6407e_E_S73
xylosus	xylosus	group_847	DUF1430 domain-containing protein	445	9731B_E_S74,6167a
hominis	hominis	group_8472	Anthranilate synthase component I	363	5969_8a_X_S10,1824F
hominis	hominis	group_8482	Histidine kinase	279	3112_S178
hominis	hominis	group_8504	Acyl-CoA dehydrogenase	372	3112_S178
hominis	hominis	group_8511	Efflux RND transporter permease subunit	808	5969_8a_X_S10,1824F
hominis	hominis	sgtB	monofunctional peptidoglycan glycosyltransferase SgtB	162	1706F
hominis	hominis	group_8532	Aromatic acid exporter family member 1	145	1706F
hominis	hominis	pckA	Phosphoenolpyruvate carboxykinase (ATP)	132	10252F_S190
hominis	hominis	group_8575	Cell division protein FtsK	1526	3585_A_S131
warneri	pseudoxylosus	arsB	arsenite efflux transporter membrane subunit ArsB	17	285_2B
hominis	hominis	deoC	Deoxyribose-phosphate aldolase	101	1706F
xylosus	pseudoxylosus	thrS	Threonine--tRNA ligase	258	7535J,6915B_E_S85,1670d_S_S89
simulans	felis	group_872	Phage major capsid protein	366	8556a_S106,8525B_S189
xylosus	xylosus	group_8763	DUF2179 domain-containing protein	20	4542_E_S_S90,7979D,6841E,7493_4A_Sc_S76,4487A_X_S81,7482d_X_S83
xylosus	xylosus	murD	UDP-N-acetylmuramoylalanine--D-glutamate ligase	43	9622_19A,8144A
simulans	simulans	group_880	hypothetical protein	66	9759A,7493_3B_Sc_S64,9322A_E_S50
simulans	simulans	group_882	Peptidase S74 domain-containing protein	1554	5884c_E_S49,7493_2d_Sc_S52,8901-1B_Sc_S41,8129E_E_S38
simulans	simulans	group_883	hypothetical protein	31	2613E_Sc_S39
simulans	simulans	group_883	hypothetical protein	56	3880A
xylosus	xylosus	group_8830	Amino acid permease	58	3685_B_S_S78
simulans	simulans	group_889	Iron-regulated surface determinant protein A	30	7856_8A,2613E_Sc_S39
simulans	simulans	group_893	Glutamate synthase [NADPH] large chain	419	4947b_Sc_S63
xylosus	xylosus	group_8932	Phosphomethylpyrimidine synthase	5	7553B_Sc_S88
simulans	simulans	group_896	GNAT family N-acetyltransferase	71	9272C_S_S56,7270A
pseudoxylosus	pseudoxylosus	group_9075	Bifunctional cystathionine gamma-lyase/homocysteine desulfhydrase	167	10284A,3581D_S_S66
epidermidis	epidermidis	group_909	Replication protein	146	4947c
simulans	simulans	group_911	hypothetical protein	29	3110C_S_S54
pseudoxylosus	xylosus	group_9145	Cation transport protein	89	8144A,9622_19A
delphini	delphini	group_916	hypothetical protein	359	9601B_S135
delphini	delphini	group_916	hypothetical protein	311	9601B_S135
pseudoxylosus	pseudoxylosus	murA2	UDP-N-acetylglucosamine 1-carboxyvinyltransferase 2	201	285_2B
xylosus	delphini	group_926	Catalase	32	7553C_S111
xylosus	delphini	group_926	Catalase	41	7553C_S111
xylosus	delphini	group_926	Catalase	33	7553C_S111
xylosus	delphini	group_926	Catalase	11	7553C_S111
pseudoxylosus	xylosus	ilvA	L-threonine dehydratase biosynthetic IlvA	60	9622_19A
pseudoxylosus	xylosus	ilvA	L-threonine dehydratase biosynthetic IlvA	72	9622_19A,8144A
equorum	equorum	group_949	Transcriptional regulator	137	7677b_S_S8
warneri	warneri	group_9588	MarR family transcriptional regulator	74	7324A
equorum	equorum	group_959	hypothetical protein	320	770_2A_E_S14
pseudoxylosus	xylosus	group_96	Fibronectin-binding protein A	17	7047c_S_S79
xylosus	xylosus	group_96	Fibronectin-binding protein A	407	9622_19A
simulans	delphini	wcaG	NAD(P)-bd-dom domain-containing protein	39	7553C_S111
warneri	warneri	group_9608	NAD(P)-binding domain-containing protein	518	8717_2B
epidermidis	epidermidis	group_965	hypothetical protein	61	3880B,283A
simulans	simulans	group_99	Staphylococcus aureus surface protein A	67	5884c_E_S49
simulans	simulans	group_99	Staphylococcus aureus surface protein A	1276	7493_2d_Sc_S52,8901-1B_Sc_S41,6266c_X_S46
simulans	simulans	group_99	Staphylococcus aureus surface protein A	149	6365c_X_S58,7681E
simulans	simulans	group_99	Staphylococcus aureus surface protein A	382	5884c_E_S49
simulans	simulans	group_99	Staphylococcus aureus surface protein A	685	7856_8A
simulans	simulans	group_99	Staphylococcus aureus surface protein A	723	6365c_X_S58,7681E
simulans	simulans	group_99	Staphylococcus aureus surface protein A	115	6365c_X_S58,7681E
simulans	simulans	group_99	Staphylococcus aureus surface protein A	164	7493_2d_Sc_S52,8901-1B_Sc_S41,6266c_X_S46
simulans	simulans	group_99	Staphylococcus aureus surface protein A	301	9759A,7493_3B_Sc_S64,3110C_S_S54
simulans	simulans	group_99	Staphylococcus aureus surface protein A	216	6266c_X_S46,7493_2d_Sc_S52,8901-1B_Sc_S41
simulans	simulans	group_99	Staphylococcus aureus surface protein A	95	5884c_E_S49
simulans	simulans	group_99	Staphylococcus aureus surface protein A	142	3880A
simulans	simulans	group_99	Staphylococcus aureus surface protein A	309	7493_2d_Sc_S52,8901-1B_Sc_S41,6266c_X_S46
simulans	simulans	group_99	Staphylococcus aureus surface protein A	3944	5884c_E_S49,8129E_E_S38,9322A_E_S50
simulans	simulans	group_99	Staphylococcus aureus surface protein A	336	6365c_X_S58,7681E
simulans	simulans	group_99	Staphylococcus aureus surface protein A	312	5884c_E_S49
simulans	simulans	group_99	Staphylococcus aureus surface protein A	1546	7136c_X_S59,6161C,9759A,7493_3B_Sc_S64,7493_2d_Sc_S52,8901-1B_Sc_S41,6266c_X_S46
simulans	simulans	group_99	Staphylococcus aureus surface protein A	998	3880A
simulans	simulans	group_99	Staphylococcus aureus surface protein A	108	6365c_X_S58,7681E
simulans	simulans	group_99	Staphylococcus aureus surface protein A	406	6365c_X_S58,9759A,7493_3B_Sc_S64,3110C_S_S54,3880A
simulans	simulans	group_99	Staphylococcus aureus surface protein A	260	9567C_Sc_S53
epidermidis	epidermidis	yvbJ	zinc-ribbon-2 domain-containing protein	146	9306A_S137
felis	felis	group_9981	Conserved virulence factor C	74	4602_AN3_S151
simulans	simulans	gspA	General stress protein A	108	9759A,7493_3B_Sc_S64
chromogenes	agnetis	guaA	GMP synthase [glutamine-hydrolyzing]	236	6361e_S103,4727_3A_S125
xylosus	pseudoxylosus	gudP_1	MFS transporter	103	10284A,3581D_S_S66
xylosus	xylosus	gudP_1	MFS transporter	242	9758A_S_S80,1625C_S_S77,4971_C_Sc_S87
xylosus	xylosus	hcaB	Short-chain dehydrogenase	143	4542_E_S_S90,7979D,6841E,7493_4A_Sc_S76,7521A,3685_B_S_S78,4487A_X_S81,7482d_X_S83,7553B_Sc_S88
xylosus	xylosus	hcaB	Short-chain dehydrogenase	44	9760A_E_S86
pseudoxylosus	epidermidis	resR	Transposon Tn552 DNA-invertase BinR	206	3321_A_S124
epidermidis	pseudoxylosus	resR	Transposon Tn552 DNA-invertase BinR	360	285_2B
pseudoxylosus	warneri	resR	Transposon Tn552 DNA-invertase BinR	206	6436b
pseudoxylosus	felis	resR	Transposon Tn552 DNA-invertase BinR	206	405D_S127,5161c_S104,4602_AN3_S151
xylosus	xylosus	hisZ	ATP phosphoribosyltransferase regulatory subunit	173	9622_19A,8144A,1625C_S_S77
equorum	equorum	hpsN	Histidinol dehydrogenase	553	7137_1C
felis	felis	hrtA_1	Putative hemin import ATP-binding protein HrtA	60	405D_S127
equorum	chromogenes	hsdM	Site-specific DNA-methyltransferase (adenine-specific)	265	7138a_S169
equorum	chromogenes	hsdM	Site-specific DNA-methyltransferase (adenine-specific)	64	7536_2A_S98
lugdunensis	hominis	hsdM	Site-specific DNA-methyltransferase (adenine-specific)	87	1824F
xylosus	pseudoxylosus	ilvE	Branched-chain-amino-acid aminotransferase	220	6915B_E_S85,1670d_S_S89,7535J
xylosus	xylosus	iolS	Aldo/keto reductase	478	4542_E_S_S90,7979D,6841E,7493_4A_Sc_S76,4487A_X_S81,7482d_X_S83
warneri	warneri	iolT	MFS transporter	668	7324A
xylosus	xylosus	ipdC	Pyruvate decarboxylase	630	6725C,9758A_S_S80
felis	felis	isaA	Immunodominant staphylococcal antigen A	368	4602_AN3_S151
felis	felis	isaA	Immunodominant staphylococcal antigen A	301	4504C_S139,1785A_S126,5707a_S128,1831A_S138
simulans	simulans	isdA	Iron-regulated surface determinant protein B	207	2613E_Sc_S39
simulans	simulans	isdA	Iron-regulated surface determinant protein B	127	7493_2d_Sc_S52,7856_8A
simulans	simulans	isdA	Iron-regulated surface determinant protein B	478	6365c_X_S58,9759A,7493_3B_Sc_S64,7681E
simulans	simulans	isdA	Iron-regulated surface determinant protein B	358	5884c_E_S49,7856_8A
simulans	simulans	isdA	Iron-regulated surface determinant protein B	226	7493_2d_Sc_S52,7856_8A,6266c_X_S46,2613E_Sc_S39
simulans	simulans	isdA	Iron-regulated surface determinant protein B	134	5884c_E_S49,26D,8681F_S_S44,6179_2D_S_S43,6365a_S_S55,9322A_E_S50,8129E_E_S38
simulans	simulans	isdA	Iron-regulated surface determinant protein B	642	7856_8A
simulans	simulans	isdA	Iron-regulated surface determinant protein B	374	9272C_S_S56,7270A
simulans	simulans	isdA	Iron-regulated surface determinant protein B	379	7127_3e_X_S47
simulans	simulans	isdC	Heme uptake protein IsdC	53	5884c_E_S49
simulans	simulans	isdE	High-affinity heme uptake system protein IsdE	129	3110C_S_S54
simulans	simulans	isdF	Iron-regulated surface determinant protein F	20	6365c_X_S58,7681E
simulans	simulans	isdI_2	Signal transduction protein TRAP	35	5884c_E_S49,7136c_X_S59,7127_3e_X_S47,9567C_Sc_S53,2613E_Sc_S39
simulans	simulans	isdI_2	Signal transduction protein TRAP	107	6365c_X_S58,7493_2d_Sc_S52,8901-1B_Sc_S41,6266c_X_S46,7681E
felis	felis	kapB	Kinase	36	6020a_S140,7515E_S188,4927_A_S175,5157_B_S187
felis	felis	kdc	Pyruvate decarboxylase	171	1405b_S102
felis	felis	kdpB	Potassium-transporting ATPase ATP-binding subunit	276	4602_AN3_S151,1405b_S102
felis	felis	kdpC	Potassium-transporting ATPase KdpC subunit	93	405D_S127
felis	felis	kefB	Sodium:proton antiporter	495	1405b_S102
simulans	simulans	kimA_1	Amino acid permease	253	5884c_E_S49
felis	felis	ktrB_1	Potassium transporter KtrB	264	4602_AN3_S151
felis	felis	ktrB_1	Potassium transporter KtrB	100	405D_S127
felis	felis	ktrB_1	Potassium transporter KtrB	360	405D_S127
simulans	simulans	ldhD_1	D-lactate dehydrogenase	8	7127_3e_X_S47
simulans	simulans	ligJ	Amidohydrolase family protein	175	3880A
felis	felis	lip_1	Triacylglycerol lipase	10	2943C_S186
simulans	simulans	lip2	Triacylglycerol lipase	363	849B_X_S48,2405B
felis	felis	lip_2	hypothetical protein	768	1405b_S102,405D_S127
felis	felis	lip_2	hypothetical protein	402	405D_S127
epidermidis	epidermidis	lip2_2	YSIRK domain-containing triacylglycerol lipase GehD	307	9532A,10252E_S147,4947c,3880B,1072_2E1_S159,283A
equorum	succinus	lipA	Lipoyl synthase	38	5884A
delphini	coagulans	lipA	Lipoyl synthase	29	8282a_S108,10023_30A,7482e
simulans	pseudoxylosus	lipA	Lipoyl synthase	15	5191_1A
epidermidis	epidermidis	lipR	Abhydrolase-3 domain-containing protein	145	3472B,800A
simulans	simulans	lnrL_2	Putative ABC transporter ATP-binding protein YbhF	17	3880A
simulans	simulans	lutB	Lactate utilization protein B	216	2613E_Sc_S39
epidermidis	epidermidis	lvr	Short chain dehydrogenase	150	2929A
epidermidis	epidermidis	lvr	Short chain dehydrogenase	249	5157A
epidermidis	epidermidis	lvr	Short chain dehydrogenase	139	5157A
simulans	simulans	maa	Sugar O-acetyltransferase	71	7856_8A,849B_X_S48,2405B,2947E_S_S42
simulans	simulans	maa	Sugar O-acetyltransferase	338	3880A,6365c_X_S58,7681E
xylosus	xylosus	malL	Alpha-amylase	431	9760A_E_S86
pseudoxylosus	xylosus	malP_2	hypothetical protein	129	1625C_S_S77
xylosus	pseudoxylosus	melA	Alpha-glucosidase/alpha-galactosidase	332	285_2B,5191_1A
simulans	simulans	melB	Melibiose:sodium transporter MelB	8	7856_8A
simulans	simulans	melB	Melibiose:sodium transporter MelB	176	5884c_E_S49,9322A_E_S50
felis	felis	menF	Aminodeoxychorismate synthase component I	121	4504C_S139,1785A_S126,5707a_S128,4602_AN3_S151,65A_S164,1831A_S138
felis	felis	metE	hypothetical protein	340	8556a_S106,10366C_S173
felis	felis	metE	hypothetical protein	28	1405b_S102
simulans	simulans	metQ_3	dipeptide ABC transporter glycylmethionine-binding lipoprotein	76	6365c_X_S58,4947b_Sc_S63,5884c_E_S49,7493_2d_Sc_S52,8901-1B_Sc_S41,6266c_X_S46,7681E,9272C_S_S56,7270A
xylosus	xylosus	mlhB	Alpha/beta hydrolase	74	9760A_E_S86
hominis	hominis	mnhD1_1	Na+/H+ antiporter Mnh2 subunit D	144	3112_S178
simulans	simulans	mnhE1_1	Cation:proton antiporter	196	3880A
pseudoxylosus	xylosus	mntH_1	Putative transporter	14	6265_7A,4970_G_Sc_S75,9622-36B_X_S84,7047c_S_S79,6725C,693_2B_S_S67,9758A_S_S80,1072_2B
pseudoxylosus	xylosus	mntH_1	Putative transporter	14	7521A,7553B_Sc_S88
xylosus	xylosus	modC	Molybdenum ABC transporter ATP-binding protein	31	6436a_X_S82,6915A
felis	felis	moeA	Molybdopterin molybdenumtransferase	119	8556a_S106,4602_AN3_S151,10366C_S173
felis	felis	mqo1	putative malate:quinone oxidoreductase	275	5161c_S104
epidermidis	epidermidis	mqo2_3	putative malate:quinone oxidoreductase 3	38	9532A
epidermidis	epidermidis	mqo2_3	putative malate:quinone oxidoreductase 3	184	9306A_S137
pseudoxylosus	pseudoxylosus	mrpA	DUF4040 domain-containing protein	26	6915B_E_S85,1670d_S_S89,7535J
pseudoxylosus	pseudoxylosus	mrpF	Na+/H+ antiporter Mnh2 subunit F	35	6915B_E_S85,1670d_S_S89,7535J
felis	felis	murF_1	PGA-cap domain-containing protein	591	4602_AN3_S151
felis	felis	mutS2	Endonuclease MutS2	240	1405b_S102,4602_AN3_S151
simulans	simulans	mutS_2	DNA mismatch repair protein MutS	363	7127_3e_X_S47
xylosus	xylosus	mvaS	3-hydroxy-3-methylglutaryl-CoA synthase	184	7336_2a_X_S71
equorum	equorum	nagC_1	HTH marR-type domain-containing protein	219	2315-3A_S_S6
felis	felis	nasD	NAD(P)/FAD-dependent oxidoreductase	185	1205C_S185,1405b_S102,4602_AN3_S151
felis	felis	nat	Arylamine N-acetyltransferase	34	4602_AN3_S151
xylosus	xylosus	ndhB	hypothetical protein	199	7521A,7553B_Sc_S88
simulans	simulans	nhaK	Sodium, potassium, lithium and rubidium/H(+) antiporter	412	3880A
simulans	simulans	nhaK	Sodium, potassium, lithium and rubidium/H(+) antiporter	462	7136c_X_S59,4947b_Sc_S63,7856_8A,9759A,7493_3B_Sc_S64,9567C_Sc_S53
felis	felis	nifS	Aminotransferase class V-fold PLP-dependent enzyme	78	773D,4834a_S163,6777_S161
chromogenes	chromogenes	nikB_1	ABC transporter permease subunit	74	5960a_S145,5553_1A,3113-1A_S97_1_output
felis	felis	nikD	ABC transporter ATP-binding protein	166	1405b_S102
simulans	simulans	nlhH	Alpha/beta hydrolase	102	6365c_X_S58,6161C,9496e,8931A_X_S60,9464C_E_S62,7681E,9272C_S_S56,7270A
simulans	simulans	nlhH	Alpha/beta hydrolase	177	3110C_S_S54,4947b_Sc_S63,849B_X_S48,2405B,2947E_S_S42
felis	felis	noc	ParB/RepB/Spo0J family partition protein	135	2943C_S186
xylosus	xylosus	norG_1	HTH-type transcriptional regulator NorG	291	6725C,9758A_S_S80
xylosus	xylosus	norG_2	hypothetical protein	58	4971_C_Sc_S87
simulans	simulans	npr	NADH peroxidase	51	6365c_X_S58,7681E
felis	felis	nrdD	Anaerobic ribonucleoside-triphosphate reductase	217	1405b_S102,4504C_S139,1785A_S126,5707a_S128,65A_S164,1831A_S138
felis	felis	nrdD	Anaerobic ribonucleoside-triphosphate reductase	242	1405b_S102
felis	felis	nrdG	Anaerobic ribonucleoside-triphosphate reductase-activating protein	45	1405b_S102,4504C_S139,1785A_S126,5707a_S128,4602_AN3_S151,65A_S164,1831A_S138
felis	felis	oatA_1	Acyltransferase	470	5161c_S104
lugdunensis	pseudoxylosus	odhB	Dihydrolipoyllysine-residue succinyltransferase component of 2-oxoglutarate dehydrogenase complex	16	10284A,3581D_S_S66
simulans	simulans	oppB_2	Peptide ABC transporter permease	254	5884c_E_S49
simulans	simulans	opuAA	Glycine betaine transport ATP-binding protein OpuAA	371	2613E_Sc_S39
xylosus	pseudoxylosus	opuD_1	Glycine betaine transporter	244	5191_1A
xylosus	pseudoxylosus	opuD_1	Glycine betaine transporter	293	5191_1A
xylosus	xylosus	opuD_3	Choline transporter	301	9622-36B_X_S84,693_2B_S_S67,1072_2B
simulans	simulans	opuE	Sodium/pantothenate symporter	128	26D,8681F_S_S44,6179_2D_S_S43,6365a_S_S55,8129E_E_S38
simulans	simulans	opuE	Sodium/pantothenate symporter	233	4947b_Sc_S63
felis	felis	parC	DNA topoisomerase 4 subunit A	525	4602_AN3_S151
simulans	simulans	pbuE	Transporter, major facilitator family protein	68	5884c_E_S49,2613E_Sc_S39
xylosus	xylosus	pbuE_2	MFS transporter	158	6407e_E_S73
xylosus	xylosus	pbuE_2	MFS transporter	96	6407e_E_S73
felis	felis	pcrA	ATP-dependent DNA helicase	152	1785A_S126
felis	felis	pepF1_1	Oligoendopeptidase F	276	4602_AN3_S151
simulans	simulans	pepX	Cocaine esterase	478	4947b_Sc_S63,7493_2d_Sc_S52,4947b_Sc_S63,8901-1B_Sc_S41,6266c_X_S46,2613E_Sc_S39
simulans	simulans	pepX	Cocaine esterase	232	3110C_S_S54
simulans	simulans	pepX	Cocaine esterase	344	7136c_X_S59,9567C_Sc_S53
simulans	simulans	pepX	Cocaine esterase	808	7856_8A
pseudoxylosus	pseudoxylosus	perR	peroxide-responsive transcriptional repressor PerR	41	6915B_E_S85,1670d_S_S89,7535J
hominis	hominis	pglH	Glycoside hydrolase	106	10252F_S190,617A_S167
simulans	simulans	phnC	Phosphonates import ATP-binding protein PhnC	209	4947b_Sc_S63
hominis	hominis	phnD	Phosphate/phosphite/phosphonate ABC transporter substrate-binding protein	129	3112_S178
hominis	hominis	phnD	Phosphate/phosphite/phosphonate ABC transporter substrate-binding protein	178	4593c_S143
simulans	simulans	phnW	2-aminoethylphosphonate--pyruvate transaminase	230	4947b_Sc_S63
felis	felis	phoA	Alkaline phosphatase	164	7407A_S176,7845_1A,3541C_S115,26A_S162,8378A_S165,1657A_S114,8841A_S142,8525B_S189,8158A_S153,8562A_S118
felis	felis	phoA	Alkaline phosphatase	91	5161c_S104
chromogenes	chromogenes	phoB_1	Alkaline phosphatase	171	3113-1A_S97_1_output
simulans	simulans	pls	Surface protein	458	8901-1B_Sc_S41
simulans	simulans	pls	Surface protein	931	2405B,7136c_X_S59,7127_3e_X_S47
simulans	simulans	pls	Surface protein	335	2405B
simulans	simulans	pls	Surface protein	526	8901-1B_Sc_S41
simulans	simulans	pls	Surface protein	383	9567C_Sc_S53
simulans	simulans	pls	Surface protein	273	7127_3e_X_S47
simulans	simulans	pls	Surface protein	4591	7127_3e_X_S47,8901-1B_Sc_S41
simulans	simulans	pnp	(3' truncated) Listeria sRNA rliD	318	3110C_S_S54
felis	felis	pnp_1	Polyribonucleotide nucleotidyltransferase	760	65A_S164,405D_S127
felis	felis	polC	DNA polymerase III PolC-type	168	1831A_S138,1405b_S102,4504C_S139,1785A_S126,5707a_S128,65A_S164
simulans	simulans	polC_1	DNA polymerase III PolC-type	6	2613E_Sc_S39
xylosus	xylosus	psuG	Pseudouridine-5'-phosphate glycosidase	217	7336_2a_X_S71
felis	felis	purH	Bifunctional purine biosynthesis protein PurH	252	5161c_S104
felis	felis	purL	Phosphoribosylformylglycinamidine synthase subunit PurL	274	1405b_S102
pseudoxylosus	pseudoxylosus	purR	Pur operon repressor	33	7535J
pseudoxylosus	pseudoxylosus	purR	Pur operon repressor	54	7535J,6915B_E_S85,1670d_S_S89
simulans	simulans	puuD	Gamma-glutamyl-gamma-aminobutyrate hydrolase PuuD	356	6365c_X_S58,7681E
simulans	simulans	puuD	Gamma-glutamyl-gamma-aminobutyrate hydrolase PuuD	164	7856_8A,5884c_E_S49,3110C_S_S54
xylosus	xylosus	rbsR	LacI family transcriptional regulator	357	6265_7A,4970_G_Sc_S75,6407e_E_S73
simulans	simulans	rhaS_2	HTH araC/xylS-type domain-containing protein	43	5884c_E_S49,26D,8681F_S_S44,6179_2D_S_S43,6365a_S_S55,8129E_E_S38
xylosus	xylosus	rhtC	hypothetical protein	18	9622_19A,8144A
simulans	simulans	rluD_1	Pseudouridine synthase	5	7856_8A
simulans	simulans	rluD_1	Pseudouridine synthase	92	7856_8A
simulans	lugdunensis	rplL	50S ribosomal protein L7/L12	16	8657_2A_S192,4122_A_S156,7334c_S168,3283B_S144,1700A_S132
capitis	succinus	rplU	hypothetical protein	59	5884A,6166a_E_S61
chromogenes	coagulans	rpmC	50S ribosomal protein L29	91	10023_30A
lugdunensis	hominis	rpmJ	50S ribosomal protein L36	50	4593c_S143,3112_S178,1706F,5969_8a_X_S10,1824F,7840C_S191,7617A_S179,10252F_S190,3472A_S119,617A_S167,3585_A_S131
chromogenes	agnetis	rpmJ	50S ribosomal protein L36	33	7336_29A_S105,4727_3A_S125,6361e_S103
chromogenes	felis	rpmJ	50S ribosomal protein L36	33	281A_S174,7407A_S176,7845_1A,6020a_S140,3541C_S115,405D_S127,7804B_S117,5161c_S104,8806B_S130,7515E_S188,1205C_S185,8129C_S141,1405b_S102,6490a_S152,8855A_S154,8556a_S106,26A_S162,773D,2221b_S150,4504C_S139,5365a_S116,8378A_S165,4834a_S163,6777_S161,1657A_S114,1785A_S126,8841A_S142,5707a_S128,8525B_S189,4602_AN3_S151,4927_A_S175,5157_B_S187,2943C_S186,8158A_S153,10366C_S173,8388_2C_S177,65A_S164,…
equorum	equorum	rpoE_2	putative DNA-directed RNA polymerase subunit delta	110	6294e_Sc_S4,10300B_Sc_S15,7137_1C,7677b_S_S8
epidermidis	capitis	rpsB	30S ribosomal protein S2	42	6489e_S122,283C_S166,6122b_S133,6490b_S148,5294f_S109
coagulans	succinus	rpsE	hypothetical protein	2	6166a_E_S61
coagulans	succinus	rpsE	hypothetical protein	8	5884A,6166a_E_S61
coagulans	chromogenes	rpsI	30S ribosomal protein S9	45	7536_2A_S98,5191_2A,5960a_S145,6942B,7138a_S169,7129_2d_S157,5553_1A
coagulans	agnetis	rpsI	30S ribosomal protein S9	45	7336_29A_S105,4727_3A_S125,6361e_S103
equorum	succinus	rpsI	30S ribosomal protein S9	53	6166a_E_S61
succinus	agnetis	rpsI	30S ribosomal protein S9	12	7336_29A_S105,4727_3A_S125,6361e_S103
lugdunensis	succinus	rpsJ	30S ribosomal protein S10	8	5884A,6166a_E_S61
lugdunensis	agnetis	rpsJ	30S ribosomal protein S10	130	7336_29A_S105,4727_3A_S125,6361e_S103
hominis	warneri	rpsQ	30S ribosomal protein S17	20	10314b,6436b,8717_2B,1706E,7324A
hominis	simulans	rpsR	30S ribosomal protein S18	94	6365c_X_S58,4947b_Sc_S63,7856_8A,849B_X_S48,5884c_E_S49,6161C,26D,9759A,8681F_S_S44,6179_2D_S_S43,7136c_X_S59,6365a_S_S55,2405B,7493_3B_Sc_S64,9322A_E_S50,7493_2d_Sc_S52,8901-1B_Sc_S41,7127_3e_X_S47,2947E_S_S42,8931A_X_S60,3110C_S_S54,8129E_E_S38,6266c_X_S46,7681E,3880A,9272C_S_S56,9567C_Sc_S53,2613E_Sc_S39,7270A
felis	felis	rspB	Quinone oxidoreductase	128	4602_AN3_S151
felis	felis	rutD	Alpha/beta hydrolase	56	281A_S174,6020a_S140,7804B_S117,8806B_S130,7515E_S188,8129C_S141,1405b_S102,6490a_S152,4504C_S139,1785A_S126,5707a_S128,4602_AN3_S151,4927_A_S175,5157_B_S187,2943C_S186,65A_S164,1831A_S138
simulans	simulans	salL	Adenosyl-chloride synthase	66	9759A,7493_3B_Sc_S64
simulans	simulans	salL	Adenosyl-chloride synthase	167	9322A_E_S50
epidermidis	epidermidis	sasA	Histidine kinase	389	5157A
equorum	equorum	sbnH	2-[(L-alanin-3-ylcarbamoyl)methyl]-2-hydroxybutanedioate decarboxylase	359	7677b_S_S8
equorum	equorum	sbnI	ParB domain-containing protein	191	10300B_Sc_S15
xylosus	xylosus	sceD_3	hypothetical protein	126	1625C_S_S77
simulans	simulans	sdrD	hypothetical protein	847	9322A_E_S50
epidermidis	epidermidis	sdrF	YSIRK-type signal peptide-containing protein	222	283A,4947c
felis	felis	sdrM	MFS transporter	129	1785A_S126,5707a_S128,65A_S164,1831A_S138
epidermidis	epidermidis	sepA_1	Extracellular elastase	392	470A
simulans	succinus	sigA	RNA polymerase sigma factor SigA	17	5884A,6166a_E_S61
agnetis	succinus	sigA	RNA polymerase sigma factor SigA	15	5884A,6166a_E_S61
simulans	succinus	sigA	RNA polymerase sigma factor SigA	23	5884A,6166a_E_S61
warneri	succinus	sigA	RNA polymerase sigma factor SigA	80	5884A,6166a_E_S61
delphini	succinus	sigA	RNA polymerase sigma factor SigA	62	5884A,6166a_E_S61
agnetis	succinus	sigA	RNA polymerase sigma factor SigA	18	5884A,6166a_E_S61
lugdunensis	delphini	sigA	RNA polymerase sigma factor SigA	34	4052B_S146,66A_S182,7553C_S111,9601B_S135,9211B_S123
lugdunensis	succinus	sigA	RNA polymerase sigma factor SigA	16	5884A,6166a_E_S61
epidermidis	succinus	sigA	RNA polymerase sigma factor SigA	17	6166a_E_S61,5884A
pseudoxylosus	pseudoxylosus	sigB	RNA polymerase sigma factor	38	6915B_E_S85,1670d_S_S89,7535J
felis	felis	sirB	Sirohydrochlorin chelatase	50	7515E_S188,1205C_S185,8855A_S154,2221b_S150,5365a_S116
felis	felis	sle1	LysM peptidoglycan-binding domain-containing protein	209	1405b_S102
felis	felis	sle1	LysM peptidoglycan-binding domain-containing protein	166	281A_S174,7804B_S117,5161c_S104,8806B_S130,8129C_S141
felis	felis	slmA	TetR/AcrR family transcriptional regulator	46	4602_AN3_S151
felis	felis	smc	Chromosome partition protein Smc	232	1405b_S102
epidermidis	epidermidis	smc_1	Extracellular matrix-binding protein ebh	487	3472B
pseudoxylosus	pseudoxylosus	smpB	SsrA-binding protein	88	6915B_E_S85
felis	felis	spsB_3	Signal peptidase I	16	1205C_S185,8855A_S154,8556a_S106,2221b_S150,5365a_S116,4602_AN3_S151,10366C_S173,8388_2C_S177
simulans	simulans	srtB	SrtB family sortase	137	6161C,9496e,8931A_X_S60,9464C_E_S62
simulans	simulans	srtB	SrtB family sortase	149	5884c_E_S49,9759A,7493_3B_Sc_S64,9272C_S_S56,7270A
felis	felis	swrC	AcrB/AcrD/AcrF family protein	311	5161c_S104
felis	felis	swrC	AcrB/AcrD/AcrF family protein	224	8556a_S106
felis	felis	swrC	AcrB/AcrD/AcrF family protein	49	8556a_S106
xylosus	xylosus	tagE	Glycosyltransferase	432	9760A_E_S86
xylosus	xylosus	tagF_1	CDP-glycerol:glycerophosphate glycerophosphotransferase	48	4971_C_Sc_S87
felis	felis	tagU_1	LytR family transcriptional regulator	49	5161c_S104
felis	felis	tal	Putative transaldolase	128	4504C_S139,1785A_S126,5707a_S128,65A_S164,1831A_S138
simulans	simulans	tcaA_1	zinc-ribbon-2 domain-containing protein	71	7493_2d_Sc_S52,8901-1B_Sc_S41,6266c_X_S46
simulans	simulans	tcaA_1	zinc-ribbon-2 domain-containing protein	59	4947b_Sc_S63
simulans	simulans	tcaA_1	zinc-ribbon-2 domain-containing protein	221	9759A,849B_X_S48,2405B,2947E_S_S42
simulans	simulans	tcaA_1	zinc-ribbon-2 domain-containing protein	33	9272C_S_S56,7270A
xylosus	xylosus	tenI	Thiamine phosphate synthase	161	6407e_E_S73
felis	felis	thrS	Threonine--tRNA ligase	450	1405b_S102
simulans	simulans	thrZ	Threonine--tRNA ligase	322	4947b_Sc_S63
simulans	simulans	thrZ	Threonine--tRNA ligase	75	5884c_E_S49
simulans	simulans	thrZ	Threonine--tRNA ligase	615	6161C,9496e,8931A_X_S60,9464C_E_S62
felis	felis	tilS	tRNA(Ile)-lysidine synthase	129	1405b_S102
simulans	simulans	tipA	HTH-type transcriptional activator TipA	49	3110C_S_S54
simulans	simulans	tipA	HTH-type transcriptional activator TipA	245	3880A
felis	felis	topB	DNA topoisomerase 3	680	1405b_S102,4602_AN3_S151
felis	felis	trpA	Tryptophan synthase alpha chain	139	281A_S174,6020a_S140,7804B_S117,8806B_S130,7515E_S188,8129C_S141,6490a_S152,4927_A_S175,5157_B_S187,2943C_S186
simulans	capitis	tuf	Elongation factor Tu	89	6490b_S148
hominis	capitis	tuf	Elongation factor Tu	46	6489e_S122,283C_S166,6122b_S133,6490b_S148,5294f_S109
warneri	capitis	tuf	Elongation factor Tu	102	6489e_S122,283C_S166,6122b_S133,6490b_S148,5294f_S109
pseudoxylosus	xylosus	tycC	Acyl-CoA synthetase	129	1625C_S_S77
pseudoxylosus	pseudoxylosus	ureD1	Urease accessory protein UreD	144	10284A,3581D_S_S66
felis	felis	uvrC	UvrABC system protein C	73	5161c_S104
simulans	simulans	uxaC	Uronate isomerase	58	3880A
simulans	simulans	uxaC	Uronate isomerase	125	9567C_Sc_S53,7136c_X_S59
simulans	simulans	uxaC	Uronate isomerase	228	5884c_E_S49,3880A
simulans	simulans	uxaC	Uronate isomerase	108	2613E_Sc_S39
xylosus	xylosus	vraR_1	Response regulator transcription factor	264	7336_2a_X_S71
felis	felis	vraS	sensor histidine kinase	213	281A_S174,6020a_S140,7804B_S117,8806B_S130,7515E_S188,8129C_S141,6490a_S152,4927_A_S175,5157_B_S187,2943C_S186
simulans	simulans	wbpA	UDP-N-acetyl-D-glucosamine 6-dehydrogenase	147	2613E_Sc_S39
simulans	simulans	wbpA	UDP-N-acetyl-D-glucosamine 6-dehydrogenase	45	4947b_Sc_S63
simulans	simulans	wbpA	UDP-N-acetyl-D-glucosamine 6-dehydrogenase	103	6365c_X_S58,5884c_E_S49,7681E
hominis	epidermidis	xerC_5	Putative integrase	587	3472B,9532A,4371A
simulans	simulans	xylB_2	Carbohydrate kinase, FGGY family protein	215	6365c_X_S58,5884c_E_S49,7681E
simulans	simulans	xylB_2	Carbohydrate kinase, FGGY family protein	48	4947b_Sc_S63
simulans	simulans	xylB_3	Xylulose kinase	20	5884c_E_S49
xylosus	xylosus	xylE	D-xylose transporter XylE	75	6265_7A,4970_G_Sc_S75
pseudoxylosus	xylosus	xylE	D-xylose transporter XylE	27	6436a_X_S82,6915A
xylosus	pseudoxylosus	xylP	MFS transporter	482	285_2B
felis	felis	yagU	DUF1440 domain-containing protein	43	5161c_S104
pseudoxylosus	xylosus	ybaN	DUF454 domain-containing protein	59	3332B,6431d_X_S70
xylosus	xylosus	ybbA	Alpha/beta hydrolase	167	4542_E_S_S90,7979D,6841E,7493_4A_Sc_S76,4487A_X_S81,7482d_X_S83
xylosus	xylosus	ybhF	ABC transporter ATP-binding protein	107	7047c_S_S79
felis	felis	yciC_1	GTP-binding protein	88	1405b_S102
xylosus	xylosus	yclQ_1	Transferrin-binding protein	169	9760A_E_S86,3332B,6436a_X_S82,6915A,6431d_X_S70,6407e_E_S73
xylosus	xylosus	yddE	Isomerase	235	4971_C_Sc_S87
xylosus	xylosus	yddE	Isomerase	64	9760A_E_S86,6407e_E_S73
epidermidis	epidermidis	ydhK	Lipoprotein, putative	116	4947c,283A
felis	felis	yfiC	tRNA1(Val) (Adenine(37)-N6)-methyltransferase	151	5161c_S104,405D_S127
felis	felis	yfkN_1	Bifunctional metallophosphatase/5'-nucleotidase	177	1405b_S102
felis	felis	yfkN_2	Bifunctional metallophosphatase/5'-nucleotidase	31	405D_S127
felis	felis	yfkN_2	Bifunctional metallophosphatase/5'-nucleotidase	446	8556a_S106
pseudoxylosus	xylosus	ygaZ	Branched-chain amino acid ABC transporter permease	9	3332B,6431d_X_S70
felis	felis	yghA	hypothetical protein	407	4504C_S139,1785A_S126,5707a_S128,4602_AN3_S151,65A_S164,1831A_S138
xylosus	xylosus	yhaO	DNA repair exonuclease	70	7521A,7553B_Sc_S88
xylosus	xylosus	yhdG_4	Cationic amino acid transporter	100	4971_C_Sc_S87
simulans	simulans	yhfQ	Iron citrate ABC transporter substrate-binding protein	358	3110C_S_S54
simulans	simulans	yhfQ	Iron citrate ABC transporter substrate-binding protein	75	6161C,9496e,8931A_X_S60
felis	felis	yifK	Amino acid permease	122	1405b_S102,4504C_S139,1785A_S126,5707a_S128,65A_S164,1831A_S138
simulans	simulans	yjhB	Transporter, major facilitator family protein	187	7136c_X_S59,9567C_Sc_S53
simulans	simulans	yjiA	Putative GTP-binding protein YjiA	139	9759A,7493_3B_Sc_S64,7127_3e_X_S47,2613E_Sc_S39
pseudoxylosus	xylosus	yknY	Putative hemin import ATP-binding protein HrtA	55	9622_19A
felis	felis	yknY_2	Putative hemin import ATP-binding protein HrtA	128	5161c_S104,8556a_S106,4504C_S139,1785A_S126,5707a_S128,10366C_S173,65A_S164,1831A_S138
simulans	simulans	ykoD_1	HMP/thiamine import ATP-binding protein YkoD	163	8129E_E_S38
simulans	simulans	ykoD_2	ABC transporter, ATP-binding protein	593	6365c_X_S58,7127_3e_X_S47,7681E
simulans	simulans	ykoD_2	ABC transporter, ATP-binding protein	62	7493_2d_Sc_S52,8901-1B_Sc_S41,6266c_X_S46
simulans	simulans	ykoD_2	ABC transporter, ATP-binding protein	163	4947b_Sc_S63
pseudoxylosus	xylosus	ysdC_1	Aminopeptidase	182	9622_19A
felis	felis	yteP	hypothetical protein	320	1657A_S114,8525B_S189,8562A_S118
felis	felis	yvbK	GNAT family N-acetyltransferase	88	10366C_S173
simulans	simulans	ywpJ_1	Cof-type HAD-IIB family hydrolase	74	5884c_E_S49,9759A,7136c_X_S59,7493_3B_Sc_S64,9567C_Sc_S53
simulans	simulans	ywqE_1	Tyrosine-protein phosphatase	258	6365c_X_S58,7856_8A,9759A,7493_3B_Sc_S64
simulans	simulans	ywrO_1	General stress protein 14	64	7856_8A,9759A,7493_3B_Sc_S64,3110C_S_S54
simulans	simulans	ywrO_1	General stress protein 14	302	7127_3e_X_S47
xylosus	xylosus	yxdL	Putative hemin import ATP-binding protein HrtA	271	6436a_X_S82,6915A
simulans	simulans	yxeI_1	Penicillin acylase	109	6365c_X_S58,5884c_E_S49,7681E
epidermidis	epidermidis	znuA_2	ABC transporter, substrate-binding protein	411	9532A,10252E_S147

## Sheet: Data S9
Supplementary Data 9. Recent and ancestral recombination events inferred using fastGEAR
Recip_Group	gene	recent_recombinations	ancestral_recombinations			Recip_Group	gene	recent_recombinations	ancestral_recombinations			Recip_Group	gene	recent_recombinations	ancestral_recombinations			Recip_Group	gene	recent_recombinations	ancestral_recombinations			Recip_Group	gene	recent_recombinations	ancestral_recombinations			Recip_Group	gene	recent_recombinations	ancestral_recombinations			Recip_Group	gene	recent_recombinations	ancestral_recombinations			Recip_Group	gene	recent_recombinations	ancestral_recombinations			Recip_Group	gene
agnetis	copB	1	0			capitis	citT	2	0			chromogenes	acuI	1	0			coagulans	lipA	3	0			delphini	add	2	0			epidermidis	abc-f	1	0			equorum	adhR_2	1	0			felis	acp	1	0			hominis	accC
agnetis	group_13246	1	0			capitis	copB	1	0			chromogenes	alsT_3	2	0			coagulans	rpmC	1	0			delphini	bioB	1	0			epidermidis	abgB	2	0			equorum	argH	1	0			felis	addA	1	0			hominis	acoB
agnetis	group_1794	1	0			capitis	group_1465	1	0			chromogenes	d0C_2	1	0			coagulans	atpA	0	1			delphini	chrR	1	0			epidermidis	acoB	1	0			equorum	arnC_1	2	0			felis	agrB	6	0			hominis	addA
agnetis	group_6662	2	0			capitis	group_41471	1	0			chromogenes	group_12	1	0			coagulans	cdaA	0	1			delphini	cobA	2	0			epidermidis	acrA	1	0			equorum	arsB	1	1			felis	arcA	1	0			hominis	alaS
agnetis	guaA	2	0			capitis	rpsB	5	0			chromogenes	group_12081	2	0			coagulans	clpP	0	2			delphini	cycB	1	0			epidermidis	ahpF	1	0			equorum	bla	1	0			felis	arcB_1	1	0			hominis	arcA
agnetis	rpmJ	3	0			capitis	tuf	11	0			chromogenes	group_12163	3	0			coagulans	darA	0	1			delphini	group_12710	1	0			epidermidis	alr1	1	0			equorum	budA	2	0			felis	arsB	11	0			hominis	argS
agnetis	rpsI	6	0			capitis	yraQ	2	0			chromogenes	group_1220	1	0			coagulans	group_1981	0	1			delphini	group_12718	1	0			epidermidis	alsT	1	0			equorum	carB	1	0			felis	arsC	6	0			hominis	aroC
agnetis	rpsJ	3	0			capitis	arcD	0	1			chromogenes	group_12310	2	0			coagulans	group_3420	0	1			delphini	group_12788	1	0			epidermidis	amt	2	0			equorum	ddl_1	1	0			felis	atpH	6	0			hominis	aroD
agnetis	smpB	1	0			capitis	group_2263	0	1			chromogenes	group_12365	2	0			coagulans	group_6701	0	1			delphini	group_12841	1	0			epidermidis	araJ	1	0			equorum	dkgB_1	1	0			felis	bbp	3	3			hominis	arsA
agnetis	sufB	3	0			capitis	group_3740	0	1			chromogenes	group_12366	1	0			coagulans	group_6946	0	1			delphini	group_12880	1	0			epidermidis	argD	1	0			equorum	expZ_2	1	0			felis	bcd	5	0			hominis	arsB
agnetis	tnp-IS6	2	0			capitis	group_3791	0	1			chromogenes	group_12367	2	0			coagulans	ispG	0	1			delphini	group_12944	1	0			epidermidis	argE	10	0			equorum	group_1105	1	0			felis	bdbD	1	0			hominis	arsR
agnetis	atpD	0	1			capitis	group_3823	0	1			chromogenes	group_12416	3	0			coagulans	panD	0	1			delphini	group_13001	1	0			epidermidis	argS	3	0			equorum	group_1358	1	0			felis	betL	1	0			hominis	cadA
agnetis	cdaA	0	1			capitis	group_3926	0	1			chromogenes	group_12473	2	0			coagulans	pdxS	0	1			delphini	group_13005	1	0			epidermidis	arsA	3	0			equorum	group_16107	1	0			felis	bioF	8	0			hominis	cobA
agnetis	clpP	0	1			capitis	group_472	0	1			chromogenes	group_12543	2	0			coagulans	rplA	0	1			delphini	group_13025	2	0			epidermidis	asp1	1	0			equorum	group_16230	1	0			felis	blaR1	3	0			hominis	copB
agnetis	eno	0	1			capitis	group_4866	0	1			chromogenes	group_1308	2	0			coagulans	rplS	0	1			delphini	group_13036	1	0			epidermidis	azlC	1	0			equorum	group_16278	1	1			felis	cas1	6	0			hominis	cysS
agnetis	group_1311	0	1			capitis	group_6087	0	1			chromogenes	group_13407	2	0			coagulans	rpoA	0	3			delphini	group_13066	1	0			epidermidis	betT	1	0			equorum	group_16602	3	0			felis	cas9	6	0			hominis	deoC
agnetis	group_13225	0	1			capitis	nrdR	0	1			chromogenes	group_13632	1	0			coagulans	rpsB	0	3			delphini	group_13078	1	0			epidermidis	bin3	2	0			equorum	group_16937	1	0			felis	chrA	5	0			hominis	fbp2
agnetis	group_1333	0	2			capitis	odhB	0	2			chromogenes	group_1794	4	2			coagulans	rpsE	0	1			delphini	group_13087	1	0			epidermidis	bioB	9	0			equorum	group_16978	2	0			felis	clpB	14	0			hominis	glmS
agnetis	group_1790	0	1			capitis	pyrH	0	2			chromogenes	group_1898	2	0			coagulans	spoVG	0	1			delphini	group_13091	1	0			epidermidis	bioF	5	0			equorum	group_17019	1	0			felis	cpdA_2	1	0			hominis	gltC
agnetis	group_1959	0	1			capitis	recR	0	1			chromogenes	group_1905	1	1			coagulans	spxA	0	1			delphini	group_3318	1	0			epidermidis	bioW	1	0			equorum	group_17043	1	0			felis	csd	5	0			hominis	gntT
agnetis	group_3410	0	1			capitis	rnj1	0	1			chromogenes	group_1908	2	0			coagulans	ssbA	0	1			delphini	group_3330	1	1			epidermidis	capA	1	0			equorum	group_17140	1	0			felis	cysJ	1	0			hominis	group_1036
agnetis	group_3420	0	3			capitis	rplT	0	1			chromogenes	group_1912	4	0			coagulans	tuf	0	1			delphini	group_3338	1	0			epidermidis	copB	15	1			equorum	group_17150	1	0			felis	dcuA	1	0			hominis	group_10948
agnetis	group_3421	0	1			capitis	rpoB	0	3			chromogenes	group_304	3	0									delphini	group_35845	1	0			epidermidis	corB	1	0			equorum	group_17213	1	0			felis	der,engA	5	0			hominis	group_12365
agnetis	group_3433	0	1			capitis	rpsC	0	1			chromogenes	group_3227	5	0									delphini	group_35994	1	0			epidermidis	cysJ	1	0			equorum	group_17226	2	0			felis	dltA	2	3			hominis	group_1499
agnetis	group_38758	0	1			capitis	sucD	0	1			chromogenes	group_3238	1	0									delphini	group_36076	1	0			epidermidis	dabA	1	0			equorum	group_2606	1	0			felis	d0B	7	0			hominis	group_1505
agnetis	group_6661	0	2			capitis	trxA	0	1			chromogenes	group_3239	1	0									delphini	group_36177	2	0			epidermidis	dppB	2	0			equorum	group_2989	1	0			felis	dut	1	0			hominis	group_157
agnetis	group_702	0	3			capitis	walR	0	2			chromogenes	group_3240	2	0									delphini	group_36186	1	0			epidermidis	dppC	2	0			equorum	group_3471	1	0			felis	ecfA2	1	0			hominis	group_1795
agnetis	ispG	0	1									chromogenes	group_3249	6	0									delphini	group_36662	1	0			epidermidis	dusA	1	0			equorum	group_3571	1	0			felis	ecfT_2	2	0			hominis	group_183
agnetis	panD	0	1									chromogenes	group_3250	4	0									delphini	group_36859	1	0			epidermidis	ebh_1	1	0			equorum	group_3643	1	0			felis	emrB_2	2	0			hominis	group_18695
agnetis	pdhB	0	2									chromogenes	group_3251	2	0									delphini	group_37297	1	0			epidermidis	eRG12	10	0			equorum	group_3644	1	0			felis	ettA_2	6	0			hominis	group_18700
agnetis	pdxS	0	1									chromogenes	group_3288	1	0									delphini	group_45832	1	0			epidermidis	farB	3	0			equorum	group_3645	2	0			felis	fdhD	5	0			hominis	group_18712
agnetis	recA	0	1									chromogenes	group_3370	4	0									delphini	group_6512	1	0			epidermidis	fbp	1	0			equorum	group_3651	2	0			felis	fhuD_2	1	0			hominis	group_18750
agnetis	sdhA_1	0	2									chromogenes	group_33887	2	0									delphini	group_6513	1	0			epidermidis	feoB	3	0			equorum	group_40210	1	0			felis	fnbB	1	6			hominis	group_18820
												chromogenes	group_33894	1	0									delphini	group_6530	1	0			epidermidis	ftsK	1	0			equorum	group_41814	1	0			felis	ftsK	6	0			hominis	group_18950
												chromogenes	group_33900	1	0									delphini	group_6537	2	0			epidermidis	gehC	1	0			equorum	group_46666	1	0			felis	gl0	2	0			hominis	group_18964
												chromogenes	group_33990	1	0									delphini	group_6545	1	0			epidermidis	gltB2	4	0			equorum	group_500	2	0			felis	gloB	1	0			hominis	group_19006
												chromogenes	group_34000	1	0									delphini	group_6548	1	0			epidermidis	glxK	2	0			equorum	group_63	1	0			felis	glpD	1	0			hominis	group_19124
												chromogenes	group_34022	2	0									delphini	group_6583	1	0			epidermidis	gmpC	1	0			equorum	group_7271	1	0			felis	gltA	1	0			hominis	group_19237
												chromogenes	group_34093	1	0									delphini	group_6584	1	0			epidermidis	gph	1	0			equorum	group_7414	2	0			felis	gltX	1	0			hominis	group_19308
												chromogenes	group_34174	2	0									delphini	group_6591	1	0			epidermidis	graS_1	1	0			equorum	group_7439	1	0			felis	group_10040	1	0			hominis	group_19341
												chromogenes	group_34180	1	0									delphini	group_916	2	0			epidermidis	group_10478	1	0			equorum	group_7525	1	0			felis	group_10087	1	0			hominis	group_19715
												chromogenes	group_34270	2	1									delphini	group_926	4	0			epidermidis	group_10816	1	0			equorum	group_81	1	0			felis	group_10094	1	0			hominis	group_227
												chromogenes	group_34322	1	0									delphini	hutU	1	0			epidermidis	group_11000	1	0			equorum	group_84	1	0			felis	group_10132	5	0			hominis	group_2305
												chromogenes	group_34323	2	0									delphini	metK	1	0			epidermidis	group_11356	1	0			equorum	group_949	1	0			felis	group_10602	2	0			hominis	group_2316
												chromogenes	group_34378	1	0									delphini	mgtE	2	0			epidermidis	group_1438	3	1			equorum	group_959	1	1			felis	group_10616	1	0			hominis	group_2319
												chromogenes	group_34436	2	0									delphini	nirB	1	0			epidermidis	group_1439	1	0			equorum	hisC	1	0			felis	group_10649	2	0			hominis	group_2320
												chromogenes	group_34455	1	1									delphini	pepT	1	0			epidermidis	group_1443	5	0			equorum	hpsN	1	0			felis	group_10660	1	0			hominis	group_2323
												chromogenes	group_34528	1	0									delphini	sigA	5	0			epidermidis	group_1465	2	0			equorum	0gC_1	1	0			felis	group_1125	2	0			hominis	group_2328
												chromogenes	group_34633	1	0									delphini	smc	1	0			epidermidis	group_1480	2	0			equorum	panC	1	0			felis	group_11411	1	0			hominis	group_2332
												chromogenes	group_34653	2	0									delphini	thiC	1	0			epidermidis	group_171	12	3			equorum	ppdK	1	0			felis	group_1197	1	0			hominis	group_2333
												chromogenes	group_34663	1	0									delphini	trpS	1	0			epidermidis	group_17631	1	0			equorum	ppx	1	0			felis	group_12643	1	0			hominis	group_2336
												chromogenes	group_34717	1	0									delphini	valS	4	0			epidermidis	group_17748	1	0			equorum	rpoE_2	4	0			felis	group_1616	2	0			hominis	group_2338
												chromogenes	group_41155	2	0									delphini	wcaG	1	0			epidermidis	group_1800	1	0			equorum	sat	1	0			felis	group_1751	1	0			hominis	group_2356
												chromogenes	group_6156	2	0									delphini	cdaA	0	1			epidermidis	group_18079	6	0			equorum	sbnH	1	1			felis	group_223	3	0			hominis	group_2384
												chromogenes	group_6178	2	0									delphini	clpP	0	1			epidermidis	group_18180	1	0			equorum	sbnI	1	0			felis	group_22605	1	0			hominis	group_2968
												chromogenes	group_6206	3	0									delphini	gluD	0	1			epidermidis	group_18411	1	0			equorum	xylB	1	0			felis	group_22714	1	0			hominis	group_298
												chromogenes	group_6216	1	0									delphini	groL	0	1			epidermidis	group_2107	1	0			equorum	gnd	0	1			felis	group_22728	5	0			hominis	group_321
												chromogenes	group_6264	3	0									delphini	group_12713	0	1			epidermidis	group_2110	3	1			equorum	group_1182	0	1			felis	group_22826	9	0			hominis	group_4058
												chromogenes	group_6269	1	0									delphini	group_12717	0	1			epidermidis	group_2112	2	0			equorum	group_156	0	1			felis	group_22940	5	0			hominis	group_4063
												chromogenes	group_6282	1	0									delphini	group_12834	0	1			epidermidis	group_24403	4	0			equorum	group_16093	0	2			felis	group_23020	1	0			hominis	group_4068
												chromogenes	group_6394	1	0									delphini	group_13009	0	1			epidermidis	group_24422	1	0			equorum	group_16650	0	1			felis	group_23109	6	0			hominis	group_4081
												chromogenes	group_6744	1	1									delphini	group_13051	0	1			epidermidis	group_274	1	1			equorum	group_16905	0	1			felis	group_23148	1	0			hominis	group_4088
												chromogenes	hsdM	2	0									delphini	group_13068	0	2			epidermidis	group_31387	1	0			equorum	group_17042	0	1			felis	group_23230	1	0			hominis	group_4093
												chromogenes	nikB_1	3	0									delphini	group_1333	0	1			epidermidis	group_376	5	1			equorum	group_17279	0	1			felis	group_23331	1	0			hominis	group_4094
												chromogenes	phoB_1	1	0									delphini	group_3191	0	1			epidermidis	group_3771	1	0			equorum	group_2018	0	2			felis	group_23507	6	0			hominis	group_4095
												chromogenes	rpsI	7	0									delphini	group_3332	0	1			epidermidis	group_3829	5	0			equorum	group_3469	0	1			felis	group_23555	1	0			hominis	group_4098
												chromogenes	bca	0	1									delphini	group_3419	0	1			epidermidis	group_385	1	1			equorum	group_3498	0	1			felis	group_23577	5	0			hominis	group_4099
												chromogenes	clpP	0	1									delphini	group_35955	0	1			epidermidis	group_3933	2	0			equorum	group_3576	0	1			felis	group_237	1	1			hominis	group_4101
												chromogenes	fusA	0	2									delphini	group_35962	0	1			epidermidis	group_3957	1	0			equorum	group_3622	0	1			felis	group_23700	1	0			hominis	group_4103
												chromogenes	gluD	0	1									delphini	group_36085	0	1			epidermidis	group_4018	1	0			equorum	group_3654	0	1			felis	group_23751	1	0			hominis	group_4106
												chromogenes	group_11997	0	1									delphini	group_36178	0	1			epidermidis	group_476	1	0			equorum	group_4828	0	1			felis	group_23752	1	0			hominis	group_4177
												chromogenes	group_12128	0	1									delphini	group_36878	0	1			epidermidis	group_5375	3	0			equorum	group_600	0	1			felis	group_23857	2	0			hominis	group_4206
												chromogenes	group_12232	0	1									delphini	group_37293	0	1			epidermidis	group_582	1	0			equorum	group_605	0	1			felis	group_23981	13	0			hominis	group_4211
												chromogenes	group_12309	0	1									delphini	group_46028	0	1			epidermidis	group_604	8	0			equorum	group_6642	0	1			felis	group_24013	9	0			hominis	group_4221
												chromogenes	group_12353	0	1									delphini	group_552	0	1			epidermidis	group_6109	1	0			equorum	group_721	0	1			felis	group_24030	1	0			hominis	group_4224
												chromogenes	group_12355	0	1									delphini	group_6514	0	1			epidermidis	group_761	5	2			equorum	group_7315	0	1			felis	group_24037	1	0			hominis	group_4225
												chromogenes	group_12449	0	1									delphini	group_6566	0	1			epidermidis	group_765	5	0			equorum	group_7460	0	1			felis	group_24086	3	0			hominis	group_4228
												chromogenes	group_1322	0	1									delphini	group_6573	0	1			epidermidis	group_7746	1	0			equorum	hsdM	0	1			felis	group_246	7	10			hominis	group_4240
												chromogenes	group_13595	0	1									delphini	group_6751	0	1			epidermidis	group_7853	4	0			equorum	lipA	0	3			felis	group_247	11	1			hominis	group_476
												chromogenes	group_1900	0	1									delphini	group_6916	0	2			epidermidis	group_7855	1	0			equorum	lysS	0	1			felis	group_24892	1	0			hominis	group_5619
												chromogenes	group_3246	0	1									delphini	group_6986	0	1			epidermidis	group_7889	5	0			equorum	mnmG	0	1			felis	group_24981	1	0			hominis	group_6134
												chromogenes	group_3252	0	1									delphini	lipA	0	1			epidermidis	group_7978	1	0			equorum	recR	0	3			felis	group_2717	6	0			hominis	group_773
												chromogenes	group_3294	0	1									delphini	lysS	0	1			epidermidis	group_909	1	0			equorum	repD	0	1			felis	group_2730	1	0			hominis	group_774
												chromogenes	group_3373	0	1									delphini	rocA1	0	1			epidermidis	group_965	2	1			equorum	rpoA	0	2			felis	group_31032	1	0			hominis	group_8115
												chromogenes	group_33899	0	1									delphini	rplQ	0	1			epidermidis	guaC	1	0			equorum	rpoB	0	2			felis	group_31499	1	0			hominis	group_8134
												chromogenes	group_33928	0	1									delphini	rplV	0	1			epidermidis	hflB	1	0			equorum	sglT	0	2			felis	group_329	1	2			hominis	group_8138
												chromogenes	group_33955	0	1									delphini	rpsB	0	1			epidermidis	hrtA	6	0			equorum	sigA	0	1			felis	group_416	3	0			hominis	group_8146
												chromogenes	group_33971	0	1									delphini	rpsE	0	2			epidermidis	ilvB	1	0			equorum	sodA	0	1			felis	group_42	3	0			hominis	group_8168
												chromogenes	group_34021	0	1									delphini	rpsH	0	1			epidermidis	iucA	1	0			equorum	sucC	0	1			felis	group_43	12	6			hominis	group_8178
												chromogenes	group_34084	0	1															epidermidis	ligA	1	0			equorum	udk	0	1			felis	group_5024	1	0			hominis	group_8187
												chromogenes	group_34087	0	2															epidermidis	lip2_2	6	0									felis	group_5026	1	0			hominis	group_8193
												chromogenes	group_34090	0	1															epidermidis	lipR	2	1									felis	group_5037	1	0			hominis	group_8196
												chromogenes	group_34102	0	1															epidermidis	lolD	7	0									felis	group_5099	1	0			hominis	group_8199
												chromogenes	group_34122	0	1															epidermidis	lvr	3	0									felis	group_5101	2	0			hominis	group_8201
												chromogenes	group_34311	0	1															epidermidis	lys2b	3	0									felis	group_518	2	5			hominis	group_8202
												chromogenes	group_34442	0	1															epidermidis	lysS	1	0									felis	group_5402	12	0			hominis	group_8205
												chromogenes	group_34451	0	1															epidermidis	metP	2	0									felis	group_5456	1	0			hominis	group_8221
												chromogenes	group_34467	0	1															epidermidis	mqo2_3	2	0									felis	group_5457	2	0			hominis	group_8254
												chromogenes	group_34475	0	1															epidermidis	mrcB	2	0									felis	group_5458	1	0			hominis	group_8270
												chromogenes	group_34519	0	1															epidermidis	murF	1	0									felis	group_5466	5	0			hominis	group_8305
												chromogenes	group_34559	0	1															epidermidis	0rK	1	0									felis	group_5474	1	1			hominis	group_8325
												chromogenes	group_34560	0	1															epidermidis	nhaP	1	0									felis	group_5479	1	0			hominis	group_8377
												chromogenes	group_34593	0	1															epidermidis	nikD	1	0									felis	group_5919	1	0			hominis	group_8383
												chromogenes	group_34613	0	1															epidermidis	nreC	1	0									felis	group_872	2	3			hominis	group_8472
												chromogenes	group_34761	0	1															epidermidis	odhA	1	0									felis	group_9981	1	0			hominis	group_8482
												chromogenes	group_34772	0	1															epidermidis	pgpB	7	0									felis	hrtA_1	1	0			hominis	group_8504
												chromogenes	group_34789	0	1															epidermidis	phnB	7	0									felis	isaA	5	3			hominis	group_8511
												chromogenes	group_34803	0	1															epidermidis	pitA	1	0									felis	kapB	4	0			hominis	group_8532
												chromogenes	group_34825	0	1															epidermidis	polX	3	0									felis	kdc	1	0			hominis	group_8575
												chromogenes	group_6145	0	1															epidermidis	potE	3	0									felis	kdpB	2	0			hominis	gTP1
												chromogenes	group_6180	0	1															epidermidis	ppk	2	0									felis	kdpC	1	0			hominis	hemL2
												chromogenes	group_6218	0	1															epidermidis	ptsN	1	0									felis	kefB	1	0			hominis	hflX
												chromogenes	group_6224	0	1															epidermidis	pulO	1	0									felis	ktrB_1	3	0			hominis	hsdM
												chromogenes	group_6227	0	1															epidermidis	resR	1	0									felis	lip_1	1	0			hominis	ileS
												chromogenes	group_6247	0	1															epidermidis	rlmH	1	0									felis	lip_2	3	2			hominis	lpdA
												chromogenes	group_6253	0	1															epidermidis	rnr	1	0									felis	menF	6	0			hominis	mnhD1_1
												chromogenes	group_6296	0	1															epidermidis	sacC	3	0									felis	metE	3	1			hominis	mqo
												chromogenes	group_6336	0	1															epidermidis	sasA	1	0									felis	moeA	3	0			hominis	murA
												chromogenes	group_6346	0	1															epidermidis	sbcC	1	0									felis	mqo1	1	0			hominis	murB
												chromogenes	group_6360	0	1															epidermidis	sdrF	2	0									felis	murF_1	1	0			hominis	mvk
												chromogenes	group_6374	0	1															epidermidis	sepA_1	1	0									felis	mutS2	2	0			hominis	0rG
												chromogenes	group_6408	0	1															epidermidis	smc_1	1	1									felis	0sD	3	0			hominis	0rK
												chromogenes	group_6650	0	1															epidermidis	spoIVCA	3	0									felis	0t	1	0			hominis	nhaC
												chromogenes	lipA	0	2															epidermidis	tagH	1	0									felis	nifS	3	0			hominis	nreB
												chromogenes	phoB_2	0	1															epidermidis	thiF	2	0									felis	nikD	1	0			hominis	panB
												chromogenes	rpmA	0	2															epidermidis	thiI	1	0									felis	noc	1	0			hominis	panC
												chromogenes	rpoA	0	2															epidermidis	tkt	1	0									felis	nrdD	7	0			hominis	pckA
												chromogenes	rpsE	0	2															epidermidis	traP	3	0									felis	nrdG	7	0			hominis	pglH
												chromogenes	sdhA_1	0	1															epidermidis	trmN6	1	0									felis	oatA_1	1	0			hominis	phnC
												chromogenes	sigA	0	1															epidermidis	uhpC	3	0									felis	parC	1	0			hominis	phnD
												chromogenes	spxA	0	1															epidermidis	uvrA	3	0									felis	pcrA	1	0			hominis	phnE
																														epidermidis	walK	1	0									felis	pepF1_1	1	0			hominis	pyrD
																														epidermidis	xerC_5	3	1									felis	phoA	11	0			hominis	rnhC
																														epidermidis	xylB,gntK	2	0									felis	pnp_1	2	0			hominis	rpmJ
																														epidermidis	yadH	2	0									felis	polC	6	0			hominis	secF,secD
																														epidermidis	yccC	11	0									felis	prfC	2	0			hominis	sgtB
																														epidermidis	ydhK	2	0									felis	purH	1	0			hominis	spoIVCA
																														epidermidis	yfcC	1	0									felis	purL	1	0			hominis	tcyP
																														epidermidis	yfhO	2	0									felis	resR	3	0			hominis	udk
																														epidermidis	ygaE	2	0									felis	rpmJ	39	0			hominis	ureC
																														epidermidis	yjbK	1	0									felis	rspB	1	0			hominis	uvrA
																														epidermidis	ylqF	3	0									felis	rutD	17	0			hominis	uvrB
																														epidermidis	yncB	1	0									felis	sdrM	4	0			hominis	xylB,gntK
																														epidermidis	yoqJ	1	0									felis	sirB	5	0			hominis	yeiH
																														epidermidis	ypbQ	2	0									felis	sle1	6	0			hominis	yraQ
																														epidermidis	yraQ	7	0									felis	slmA	1	0			hominis	yut
																														epidermidis	yvbJ	1	0									felis	smc	1	0			hominis	yvaK
																														epidermidis	yycI	2	0									felis	spsB_3	8	0			hominis	0
																														epidermidis	znuA_2	2	0									felis	swrC	3	0			hominis	bin3
																														epidermidis	clpP	0	1									felis	tagU_1	1	0			hominis	group_1038
																														epidermidis	group_1023	0	1									felis	tal	5	0			hominis	group_10950
																														epidermidis	group_1027	0	1									felis	thrS	1	0			hominis	group_1412
																														epidermidis	group_10479	0	1									felis	tilS	1	0			hominis	group_1475
																														epidermidis	group_12	0	2									felis	topB	2	1			hominis	group_158
																														epidermidis	group_1384	0	1									felis	trpA	10	0			hominis	group_1745
																														epidermidis	group_1419	0	1									felis	uvrC	1	0			hominis	group_18696
																														epidermidis	group_1441	0	1									felis	vraS	10	0			hominis	group_18737
																														epidermidis	group_1741	0	2									felis	yagU	1	0			hominis	group_18756
																														epidermidis	group_1742	0	1									felis	yciC_1	1	0			hominis	group_19339
																														epidermidis	group_1801	0	1									felis	yfiC	2	0			hominis	group_19539
																														epidermidis	group_18176	0	1									felis	yfkN_1	1	0			hominis	group_23
																														epidermidis	group_2168	0	1									felis	yfkN_2	2	0			hominis	group_2325
																														epidermidis	group_2236	0	1									felis	yghA	6	0			hominis	group_2977
																														epidermidis	group_2252	0	1									felis	yifK	6	0			hominis	group_3565
																														epidermidis	group_2256	0	1									felis	yknY_2	8	0			hominis	group_4087
																														epidermidis	group_226	0	1									felis	yteP	3	0			hominis	group_4089
																														epidermidis	group_24	0	1									felis	yvbK	1	0			hominis	group_4193
																														epidermidis	group_3193	0	2									felis	bceB	0	1			hominis	group_8211
																														epidermidis	group_3840	0	1									felis	deoB_1	0	1			hominis	group_8235
																														epidermidis	group_3886	0	3									felis	der_2	0	1			hominis	group_8403
																														epidermidis	group_39	0	1									felis	desR	0	1			hominis	group_8474
																														epidermidis	group_3966	0	1									felis	group_10083	0	1			hominis	group_8547
																														epidermidis	group_4032	0	1									felis	group_10603	0	1			hominis	group_945
																														epidermidis	group_6486	0	1									felis	group_1641	0	2			hominis	hup
																														epidermidis	group_6491	0	2									felis	group_1757	0	1			hominis	lipA
																														epidermidis	group_754	0	1									felis	group_22835	0	1			hominis	lysA
																														epidermidis	group_770	0	1									felis	group_248	0	2			hominis	nusG
																														epidermidis	group_7709	0	1									felis	group_2722	0	1			hominis	odhB
																														epidermidis	group_7892	0	1									felis	group_2741	0	1			hominis	panD
																														epidermidis	group_7902	0	1									felis	group_3130	0	4			hominis	queF
																														epidermidis	group_8087	0	2									felis	group_509	0	4			hominis	rpmA
																														epidermidis	group_8235	0	1									felis	group_520	0	1			hominis	rpmE2
																														epidermidis	group_966	0	1									felis	group_5450	0	1			hominis	rpoA
																														epidermidis	rpsB	0	1									felis	isdA	0	3			hominis	rpoC
																														epidermidis	spxA	0	1									felis	ma0_2	0	1			hominis	rpsK
																														epidermidis	tyrC	0	1									felis	0dC	0	1			hominis	rpsM
																														epidermidis	znuA_1	0	1									felis	sdcS	0	1			hominis	sigA
																																										felis	spxA	0	1			hominis	spxA
[truncated: 26 more columns]
